# Supplementary material for: Creatininium cinnamate
Source: Acta Crystallogr Sect E Struct Rep Online. 2011 May 11;67(Pt 6):o1376. doi: 10.1107/S1600536811016916 (PMC3120415; doi:10.1107/S1600536811016916)
Supplement: Supplementary file 1 [file e-67-o1376-sup1.cif]

##############################################################################
#                                                                            #
# This CIF contains the data in a paper accepted for publication in          #
# Acta Crystallographica Section E. It conforms to the requirements of       #
# Notes for Authors for Acta Crystallographica Section E, and has been       #
# peer reviewed under the auspices of the IUCr Commission on Journals.       #
#                                                                            #
# Full details of the Crystallographic Information File format               #
# are given in the paper "The Crystallographic Information File (CIF):       #
# a New Standard Archive File for Crystallography" by S. R. Hall, F. H.      #
# Allen and I. D. Brown [Acta Cryst. (1991), A47, 655-685].                  #
#                                                                            #
# The current version of the core CIF dictionary is obtainable from          #
# ftp://ftp.iucr.org/pub/cif_core.dic.                                       #
#                                                                            #
# Software is freely available for graphical display of the structure(s)     #
# in this CIF. For information consult the CIF software page                 #
# http://www.iucr.org/resources/cif/software.                                #
#                                                                            #
# This file may be used for bona fide research purposes within the           #
# scientific community so long as proper attribution is given to the journal # 
# article from which it was obtained.                                        #
#                                                                            #
##############################################################################
data_global
_audit_creation_method     'SHELXTL/PC'
_journal_data_validation_number     ?
_journal_date_recd_electronic     2011-05-02
_journal_date_accepted     2011-05-04
_journal_name_full     'Acta Crystallographica, Section E'
_journal_year     2011
_journal_volume     67
_journal_issue      6
_journal_page_first     o1376
_journal_page_last     o1376
_journal_paper_category     QO
_journal_coeditor_code     BT5542
_publ_contact_author_name     'Professor Dr S. Asath Bahadur'
_publ_contact_author_address
;
Department of Physics
Kalasalingam University
Anand Nagar
Krishnan Koil 626 190
India
;
_publ_contact_author_email     s_a_bahadur@yahoo.co.in
_publ_contact_author_fax     '+91 4563289322'
_publ_contact_author_phone     '+91 9942589442'
_publ_section_title
;
Chain and ring hydrogen-bond motifs in creatininium cinnamate
;
loop_
    _publ_author_name
    _publ_author_address
    'A. Jahubar Ali'
;
Department of Science and Humanities
National College of Engineering
Maruthakulam
Tirunelveli 627 151
India
;
    'S. Athimoolam'
;
Department of Physics
University College of Engineering Nagercoil
Anna University of Technology Tirunelveli
Nagercoil 629 004
India
;
    'S. Asath Bahadur'
;
Department of Physics
Kalasalingam University
Anand Nagar
Krishnan Koil 626 190
India
;
data_I
_audit_creation_method     SHELXTL/PC
_chemical_name_systematic
;
2-amino-1-methyl-4-oxo-4,5-dihydro-1<i>H</i>-imidazol-3-ium
3-phenylprop-2-enoate
;
_chemical_name_common     'Creatininium cinnamate'
_chemical_formula_moiety     'C4 H8 N3 O +, C9 H7 O2 -'
_chemical_formula_sum     'C13 H15 N3 O3'
_chemical_formula_iupac     'C4 H8 N3 O +, C9 H7 O2 -'
_chemical_formula_weight     261.28
_chemical_melting_point     ?
_symmetry_cell_setting     monoclinic
_symmetry_space_group_name_H-M     'P 21/c'
_symmetry_space_group_name_hall     '-P 2ybc'
loop_
    _symmetry_equiv_pos_as_xyz
    'x, y, z'
    '-x, y+1/2, -z+1/2'
    '-x, -y, -z'
    'x, -y-1/2, z-1/2'
_cell_length_a     9.1680(8)
_cell_length_b     11.3391(11)
_cell_length_c     12.7070(12)
_cell_angle_alpha     90.00
_cell_angle_beta     104.578(2)
_cell_angle_gamma     90.00
_cell_volume     1278.5(2)
_cell_formula_units_Z     4
_cell_measurement_reflns_used     3849
_cell_measurement_theta_min     2.1
_cell_measurement_theta_max     24.5
_cell_measurement_temperature     293(2)
_exptl_crystal_description     block
_exptl_crystal_colour     colourless
_exptl_crystal_size_max     0.25
_exptl_crystal_size_mid     0.22
_exptl_crystal_size_min     0.18
_exptl_crystal_density_diffrn     1.357
_exptl_crystal_density_meas     ?
_exptl_crystal_density_method     'not measured'
_exptl_crystal_F_000     552
_exptl_absorpt_coefficient_mu     0.099
_exptl_absorpt_correction_type     none
_exptl_absorpt_process_details     ?
_exptl_absorpt_correction_T_min     ?
_exptl_absorpt_correction_T_max     ?
_exptl_special_details
;
;
_diffrn_ambient_temperature     293(2)
_diffrn_radiation_type     MoK\a
_diffrn_radiation_wavelength     0.71073
_diffrn_radiation_source     'fine-focus sealed tube'
_diffrn_radiation_monochromator     graphite
_diffrn_measurement_device_type     'Bruker SMART APEX CCD area-detector'
_diffrn_measurement_method     \w
_diffrn_detector_area_resol_mean     ?
_diffrn_reflns_number     9014
_diffrn_reflns_av_R_equivalents     0.0230
_diffrn_reflns_av_sigmaI/netI     0.0179
_diffrn_reflns_theta_min     2.30
_diffrn_reflns_theta_max     25.00
_diffrn_reflns_theta_full     25.00
_diffrn_measured_fraction_theta_max     0.999
_diffrn_measured_fraction_theta_full     0.999
_diffrn_reflns_limit_h_min     -10
_diffrn_reflns_limit_h_max     10
_diffrn_reflns_limit_k_min     -13
_diffrn_reflns_limit_k_max     13
_diffrn_reflns_limit_l_min     -15
_diffrn_reflns_limit_l_max     15
_diffrn_standards_number     0
_diffrn_standards_interval_count     .
_diffrn_standards_interval_time     .
_diffrn_standards_decay_%     ?
_refine_special_details
;
Refinement of <i>F</i>^2^ against ALL reflections. The weighted
<i>R</i>-factor <i>wR</i> and goodness of fit <i>S</i> are based on
<i>F</i>^2^, conventional <i>R</i>-factors <i>R</i> are based on <i>F</i>,
with <i>F</i> set to zero for negative <i>F</i>^2^. The threshold expression
of <i>F</i>^2^ > \s(<i>F</i>^2^) is used only for calculating
<i>R</i>-factors(gt) <i>etc</i>. and is not relevant to the choice of
reflections for refinement. <i>R</i>-factors based on <i>F</i>^2^ are
statistically about twice as large as those based on <i>F</i>, and <i>R</i>-
factors based on ALL data will be even larger.
;
_reflns_number_total     2250
_reflns_number_gt     2037
_reflns_threshold_expression     I>2\s(I)
_refine_ls_structure_factor_coef     Fsqd
_refine_ls_matrix_type     full
_refine_ls_R_factor_all     0.0384
_refine_ls_R_factor_gt     0.0354
_refine_ls_wR_factor_gt     0.0969
_refine_ls_wR_factor_ref     0.0995
_refine_ls_goodness_of_fit_ref     1.048
_refine_ls_restrained_S_all     1.048
_refine_ls_number_reflns     2250
_refine_ls_number_parameters     186
_refine_ls_number_restraints     0
_refine_ls_hydrogen_treatment     mixed
_refine_ls_weighting_scheme     calc
_refine_ls_weighting_details
       'calc w = 1/[\s^2^(Fo^2^)+(0.0546P)^2^+0.2262P] where P=(Fo^2^+2Fc^2^)/3'
_atom_sites_solution_hydrogens     geom
_atom_sites_solution_primary     direct
_atom_sites_solution_secondary     difmap
_refine_ls_shift/su_max     0.000
_refine_ls_shift/su_mean     0.000
_refine_diff_density_max     0.157
_refine_diff_density_min     -0.143
_refine_ls_extinction_method     'SHELXL97 (Sheldrick, 2008)'
_refine_ls_extinction_coef     0.047(4)
_refine_ls_extinction_expression
                                  'Fc^*^=kFc[1+0.001xFc^2^\l^3^/sin(2\q)]^-1/4^'
loop_
    _atom_type_symbol
    _atom_type_description
    _atom_type_scat_dispersion_real
    _atom_type_scat_dispersion_imag
    _atom_type_scat_source
    'C' 'C' 0.0033 0.0016
                         'International Tables Vol C Tables 4.2.6.8 and 6.1.1.4'
    'H' 'H' 0.0000 0.0000
                         'International Tables Vol C Tables 4.2.6.8 and 6.1.1.4'
    'N' 'N' 0.0061 0.0033
                         'International Tables Vol C Tables 4.2.6.8 and 6.1.1.4'
    'O' 'O' 0.0106 0.0060
                         'International Tables Vol C Tables 4.2.6.8 and 6.1.1.4'
_computing_data_collection     'SMART (Bruker, 2001)'
_computing_cell_refinement     'SAINT (Bruker, 2001)'
_computing_data_reduction     'SAINT (Bruker, 2001)'
_computing_structure_solution     'SHELXTL/PC (Sheldrick, 2008)'
_computing_structure_refinement     'SHELXTL/PC (Sheldrick, 2008)'
_computing_molecular_graphics
;
Mercury (Macrae <i>et al.</i>, 2008) and PLATON (Spek, 2009)
;
_computing_publication_material     'SHELXTL/PC (Sheldrick, 2008)'
loop_
    _atom_site_type_symbol
    _atom_site_label
    _atom_site_fract_x
    _atom_site_fract_y
    _atom_site_fract_z
    _atom_site_U_iso_or_equiv
    _atom_site_adp_type
    _atom_site_calc_flag
    _atom_site_refinement_flags
    _atom_site_occupancy
    _atom_site_symmetry_multiplicity
    _atom_site_disorder_assembly
    _atom_site_disorder_group
    C C11 0.90518(15) -0.14215(12) 0.42786(10) 0.0444(3) Uani d . 1 1 . .
    C C12 0.82555(14) -0.03500(11) 0.37734(10) 0.0425(3) Uani d . 1 1 . .
    H H12 0.8449 -0.0046 0.3142 0.051 Uiso calc R 1 1 . .
    C C13 0.72755(15) 0.01743(12) 0.42137(10) 0.0465(3) Uani d . 1 1 . .
    H H13 0.7159 -0.0168 0.4853 0.056 Uiso calc R 1 1 . .
    C C14 0.63452(14) 0.12096(11) 0.38527(10) 0.0431(3) Uani d . 1 1 . .
    C C15 0.61909(16) 0.17391(12) 0.28495(11) 0.0501(3) Uani d . 1 1 . .
    H H15 0.6716 0.1446 0.2368 0.060 Uiso calc R 1 1 . .
    C C16 0.52597(19) 0.26999(14) 0.25656(13) 0.0620(4) Uani d . 1 1 . .
    H H16 0.5149 0.3046 0.1887 0.074 Uiso calc R 1 1 . .
    C C17 0.44942(18) 0.31527(14) 0.32702(14) 0.0627(4) Uani d . 1 1 . .
    H H17 0.3885 0.3813 0.3076 0.075 Uiso calc R 1 1 . .
    C C18 0.46263(19) 0.26350(16) 0.42554(14) 0.0685(5) Uani d . 1 1 . .
    H H18 0.4099 0.2934 0.4733 0.082 Uiso calc R 1 1 . .
    C C19 0.55385(19) 0.16718(15) 0.45395(12) 0.0616(4) Uani d . 1 1 . .
    H H19 0.5618 0.1319 0.5212 0.074 Uiso calc R 1 1 . .
    C C5 0.88984(14) 0.38873(11) 0.37801(10) 0.0404(3) Uani d . 1 1 . .
    C C3 0.78741(16) 0.45605(12) 0.50957(11) 0.0490(3) Uani d . 1 1 . .
    C C2 0.74062(17) 0.53562(12) 0.41229(11) 0.0514(4) Uani d . 1 1 . .
    H H2A 0.6319 0.5368 0.3846 0.062 Uiso calc R 1 1 . .
    H H2B 0.7763 0.6155 0.4299 0.062 Uiso calc R 1 1 . .
    C C1 0.8109(2) 0.53413(16) 0.23096(13) 0.0705(5) Uani d . 1 1 . .
    H H1A 0.8739 0.6030 0.2417 0.106 Uiso calc R 1 1 . .
    H H1B 0.7096 0.5559 0.1944 0.106 Uiso calc R 1 1 . .
    H H1C 0.8481 0.4779 0.1875 0.106 Uiso calc R 1 1 . .
    N N1 0.81251(13) 0.48238(10) 0.33492(9) 0.0477(3) Uani d . 1 1 . .
    N N4 0.87699(13) 0.37178(10) 0.48180(9) 0.0445(3) Uani d . 1 1 . .
    N N5 0.96941(14) 0.32061(11) 0.33272(10) 0.0490(3) Uani d . 1 1 . .
    O O11 0.99961(12) -0.18945(8) 0.38395(8) 0.0530(3) Uani d . 1 1 . .
    O O12 0.87297(14) -0.18107(10) 0.51056(9) 0.0711(4) Uani d . 1 1 . .
    O O1 0.75459(15) 0.46421(10) 0.59527(9) 0.0710(4) Uani d . 1 1 . .
    H H4 0.9161(18) 0.3101(15) 0.5239(14) 0.060(5) Uiso d . 1 1 . .
    H H5A 0.9778(18) 0.3305(14) 0.2643(15) 0.058(4) Uiso d . 1 1 . .
    H H5B 1.0243(19) 0.2638(16) 0.3789(15) 0.066(5) Uiso d . 1 1 . .
loop_
    _atom_site_aniso_label
    _atom_site_aniso_U_11
    _atom_site_aniso_U_22
    _atom_site_aniso_U_33
    _atom_site_aniso_U_12
    _atom_site_aniso_U_13
    _atom_site_aniso_U_23
    C11 0.0542(7) 0.0438(7) 0.0369(6) 0.0026(6) 0.0146(5) 0.0020(5)
    C12 0.0507(7) 0.0421(7) 0.0361(6) 0.0009(5) 0.0134(5) 0.0027(5)
    C13 0.0584(8) 0.0485(7) 0.0338(6) 0.0048(6) 0.0137(6) 0.0018(5)
    C14 0.0480(7) 0.0435(7) 0.0385(7) 0.0017(5) 0.0125(5) -0.0033(5)
    C15 0.0614(8) 0.0500(8) 0.0425(7) 0.0052(6) 0.0196(6) -0.0004(6)
    C16 0.0775(10) 0.0569(9) 0.0514(8) 0.0108(8) 0.0155(7) 0.0125(7)
    C17 0.0643(9) 0.0541(9) 0.0671(10) 0.0176(7) 0.0116(8) 0.0003(7)
    C18 0.0749(10) 0.0713(11) 0.0660(10) 0.0226(9) 0.0301(8) -0.0061(8)
    C19 0.0767(10) 0.0682(10) 0.0463(8) 0.0190(8) 0.0276(7) 0.0051(7)
    C5 0.0469(7) 0.0404(7) 0.0353(6) -0.0022(5) 0.0130(5) 0.0000(5)
    C3 0.0625(8) 0.0446(7) 0.0451(7) 0.0008(6) 0.0231(6) -0.0030(6)
    C2 0.0596(8) 0.0469(8) 0.0507(8) 0.0092(6) 0.0196(6) 0.0002(6)
    C1 0.0960(12) 0.0713(11) 0.0481(9) 0.0244(9) 0.0257(8) 0.0208(7)
    N1 0.0600(7) 0.0469(6) 0.0385(6) 0.0083(5) 0.0165(5) 0.0061(5)
    N4 0.0596(7) 0.0415(6) 0.0363(6) 0.0050(5) 0.0194(5) 0.0036(5)
    N5 0.0634(7) 0.0509(7) 0.0374(6) 0.0112(6) 0.0216(5) 0.0045(5)
    O11 0.0690(6) 0.0500(6) 0.0451(5) 0.0160(4) 0.0240(5) 0.0054(4)
    O12 0.0861(8) 0.0757(8) 0.0637(7) 0.0326(6) 0.0415(6) 0.0330(6)
    O1 0.1074(9) 0.0644(7) 0.0550(6) 0.0145(6) 0.0460(6) -0.0001(5)
_geom_special_details
;
All e.s.d.'s (except the e.s.d. in the dihedral angle between two l.s. planes)
are estimated using the full covariance matrix. The cell e.s.d.'s are taken
into account individually in the estimation of e.s.d.'s in distances, angles
and torsion angles; correlations between e.s.d.'s in cell parameters are only
used when they are defined by crystal symmetry. An approximate (isotropic)
treatment of cell e.s.d.'s is used for estimating e.s.d.'s involving l.s.
planes.
;
loop_
    _geom_bond_atom_site_label_1
    _geom_bond_atom_site_label_2
    _geom_bond_site_symmetry_2
    _geom_bond_distance
    _geom_bond_publ_flag
    C11 O12 . 1.2419(16) .
    C11 O11 . 1.2616(16) .
    C11 C12 . 1.4784(18) ?
    C12 C13 . 1.3140(18) ?
    C12 H12 . 0.9300 ?
    C13 C14 . 1.4558(19) ?
    C13 H13 . 0.9300 ?
    C14 C19 . 1.3814(18) ?
    C14 C15 . 1.3836(19) ?
    C15 C16 . 1.375(2) ?
    C15 H15 . 0.9300 ?
    C16 C17 . 1.369(2) ?
    C16 H16 . 0.9300 ?
    C17 C18 . 1.360(2) ?
    C17 H17 . 0.9300 ?
    C18 C19 . 1.368(2) ?
    C18 H18 . 0.9300 ?
    C19 H19 . 0.9300 ?
    C5 N5 . 1.2928(17) ?
    C5 N1 . 1.3170(16) ?
    C5 N4 . 1.3669(16) .
    C3 O1 . 1.2041(16) ?
    C3 N4 . 1.3631(17) .
    C2 N1 . 1.4462(16) ?
    C2 H2A . 0.9700 ?
    C2 H2B . 0.9700 ?
    C1 N1 . 1.4422(17) ?
    C1 H1A . 0.9600 ?
    C1 H1B . 0.9600 ?
    C1 H1C . 0.9600 ?
    N4 H4 . 0.899(18) ?
    N5 H5A . 0.899(18) ?
    N5 H5B . 0.929(19) ?
loop_
    _geom_angle_atom_site_label_1
    _geom_angle_atom_site_label_2
    _geom_angle_atom_site_label_3
    _geom_angle_site_symmetry_1
    _geom_angle_site_symmetry_3
    _geom_angle
    _geom_angle_publ_flag
    O12 C11 O11 . . 123.98(12) ?
    O12 C11 C12 . . 117.57(11) ?
    O11 C11 C12 . . 118.44(11) ?
    C13 C12 C11 . . 120.18(12) ?
    C13 C12 H12 . . 119.9 ?
    C11 C12 H12 . . 119.9 ?
    C12 C13 C14 . . 129.78(12) ?
    C12 C13 H13 . . 115.1 ?
    C14 C13 H13 . . 115.1 ?
    C19 C14 C15 . . 118.07(13) ?
    C19 C14 C13 . . 118.11(12) ?
    C15 C14 C13 . . 123.79(11) ?
    C16 C15 C14 . . 119.89(13) ?
    C16 C15 H15 . . 120.1 ?
    C14 C15 H15 . . 120.1 ?
    C17 C16 C15 . . 120.80(14) ?
    C17 C16 H16 . . 119.6 ?
    C15 C16 H16 . . 119.6 ?
    C18 C17 C16 . . 119.90(14) ?
    C18 C17 H17 . . 120.0 ?
    C16 C17 H17 . . 120.0 ?
    C17 C18 C19 . . 119.63(14) ?
    C17 C18 H18 . . 120.2 ?
    C19 C18 H18 . . 120.2 ?
    C18 C19 C14 . . 121.69(14) ?
    C18 C19 H19 . . 119.2 ?
    C14 C19 H19 . . 119.2 ?
    N5 C5 N1 . . 126.99(12) ?
    N5 C5 N4 . . 122.74(12) ?
    N1 C5 N4 . . 110.27(11) ?
    O1 C3 N4 . . 126.30(13) ?
    O1 C3 C2 . . 127.81(13) ?
    N4 C3 C2 . . 105.88(11) ?
    N1 C2 C3 . . 102.94(11) ?
    N1 C2 H2A . . 111.2 ?
    C3 C2 H2A . . 111.2 ?
    N1 C2 H2B . . 111.2 ?
    C3 C2 H2B . . 111.2 ?
    H2A C2 H2B . . 109.1 ?
    N1 C1 H1A . . 109.5 ?
    N1 C1 H1B . . 109.5 ?
    H1A C1 H1B . . 109.5 ?
    N1 C1 H1C . . 109.5 ?
    H1A C1 H1C . . 109.5 ?
    H1B C1 H1C . . 109.5 ?
    C5 N1 C1 . . 126.10(12) ?
    C5 N1 C2 . . 110.10(10) ?
    C1 N1 C2 . . 123.47(12) ?
    C3 N4 C5 . . 110.80(11) ?
    C3 N4 H4 . . 124.6(10) ?
    C5 N4 H4 . . 124.4(10) ?
    C5 N5 H5A . . 123.4(10) ?
    C5 N5 H5B . . 114.2(10) ?
    H5A N5 H5B . . 122.2(14) ?
loop_
    _geom_torsion_atom_site_label_1
    _geom_torsion_atom_site_label_2
    _geom_torsion_atom_site_label_3
    _geom_torsion_atom_site_label_4
    _geom_torsion_site_symmetry_1
    _geom_torsion_site_symmetry_2
    _geom_torsion_site_symmetry_3
    _geom_torsion_site_symmetry_4
    _geom_torsion
    _geom_torsion_publ_flag
    O12 C11 C12 C13 . . . . 1.7(2) ?
    O11 C11 C12 C13 . . . . -179.30(13) ?
    C11 C12 C13 C14 . . . . -178.52(13) ?
    C12 C13 C14 C19 . . . . -172.03(15) ?
    C12 C13 C14 C15 . . . . 9.8(2) ?
    C19 C14 C15 C16 . . . . 0.3(2) ?
    C13 C14 C15 C16 . . . . 178.51(14) ?
    C14 C15 C16 C17 . . . . 0.9(2) ?
    C15 C16 C17 C18 . . . . -1.4(3) ?
    C16 C17 C18 C19 . . . . 0.7(3) ?
    C17 C18 C19 C14 . . . . 0.5(3) ?
    C15 C14 C19 C18 . . . . -1.0(2) ?
    C13 C14 C19 C18 . . . . -179.29(16) ?
    O1 C3 C2 N1 . . . . -179.68(15) ?
    N4 C3 C2 N1 . . . . 0.82(15) ?
    N5 C5 N1 C1 . . . . -5.5(2) ?
    N4 C5 N1 C1 . . . . 173.73(14) ?
    N5 C5 N1 C2 . . . . -179.12(13) ?
    N4 C5 N1 C2 . . . . 0.16(15) ?
    C3 C2 N1 C5 . . . . -0.60(15) ?
    C3 C2 N1 C1 . . . . -174.38(14) ?
    O1 C3 N4 C5 . . . . 179.71(15) ?
    C2 C3 N4 C5 . . . . -0.79(15) ?
    N5 C5 N4 C3 . . . . 179.74(12) ?
    N1 C5 N4 C3 . . . . 0.43(15) ?
loop_
    _geom_hbond_atom_site_label_D
    _geom_hbond_atom_site_label_H
    _geom_hbond_atom_site_label_A
    _geom_hbond_site_symmetry_A
    _geom_hbond_distance_DH
    _geom_hbond_distance_HA
    _geom_hbond_distance_DA
    _geom_hbond_angle_DHA
    N4 H4 O11 3_756 0.899(18) 1.840(18) 2.7373(15) 177(2)
    N5 H5A O11 2_755 0.899(18) 1.959(18) 2.8403(16) 166.0(10)
    N5 H5B O12 3_756 0.929(19) 1.754(19) 2.6663(16) 167(2)
