# Supplementary material for: Creatininium cinnamate
Source: Acta Crystallogr Sect E Struct Rep Online. 2011 May 11;67(Pt 6):o1376. doi: 10.1107/S1600536811016916 (PMC3120415; doi:10.1107/S1600536811016916)
Supplement: Supplementary file 2 [file e-67-o1376-Isup2.hkl]

#
# h,k,l, Fc-squared, Fo-squared, sigma(Fo-squared) and status flag
#
data_I
_shelx_title ' AA58m in P2(1)/c'
_shelx_refln_list_code          4
_shelx_F_calc_maximum      180.77
_exptl_crystal_F_000       552.00
_reflns_d_resolution_high  0.8410
 
loop_
 _symmetry_equiv_pos_as_xyz
 'x, y, z'
 '-x, y+1/2, -z+1/2'
 '-x, -y, -z'
 'x, -y-1/2, z-1/2'
 
_cell_length_a     9.1680
_cell_length_b    11.3391
_cell_length_c    12.7070
_cell_angle_alpha  90.000
_cell_angle_beta  104.578
_cell_angle_gamma  90.000
 
_shelx_F_squared_multiplier     1.000
 
loop_
 _refln_index_h
 _refln_index_k
 _refln_index_l
 _refln_F_squared_calc
 _refln_F_squared_meas
 _refln_F_squared_sigma
 _refln_observed_status
   1   0   0     1968.07     2028.11     30.87 o
   2   0   0       11.45        8.06      0.70 o
   3   0   0     3629.73     3544.86     53.41 o
   4   0   0      112.79      114.56      1.92 o
   5   0   0      153.51      161.56      2.68 o
   6   0   0        2.14        1.27      0.27 o
   7   0   0       56.29       44.41      1.23 o
   8   0   0      124.32      117.94      2.69 o
   9   0   0       30.85       33.92      1.23 o
  10   0   0        1.40        1.51      0.79 o
   1   1   0      423.21      421.34      4.56 o
   2   1   0      744.67      801.16      9.70 o
   3   1   0      123.95      121.49      1.40 o
   4   1   0      138.06      131.57      1.64 o
   5   1   0        0.00       -0.18      0.13 o
   6   1   0      211.64      208.50      5.20 o
   7   1   0        3.18        4.79      0.31 o
   8   1   0        2.04        2.93      0.32 o
   9   1   0       23.49       24.66      0.71 o
  10   1   0        0.83        1.31      0.38 o
   0   2   0      209.03      186.16      2.90 o
   1   2   0     1671.90     1629.28     17.42 o
   2   2   0    32677.72    30546.66    851.64 o
   3   2   0      851.15      856.51      9.23 o
   4   2   0      106.58      118.84      1.42 o
   5   2   0      140.24      141.71      1.70 o
   6   2   0       63.06       64.29      0.92 o
   7   2   0       57.38       64.41      1.15 o
   8   2   0       21.86       22.49      0.87 o
   9   2   0       57.32       54.88      1.39 o
  10   2   0        2.64        3.45      0.45 o
   1   3   0     1094.32     1146.72     12.31 o
   2   3   0       12.99        9.18      0.21 o
   3   3   0      101.40      100.30      1.20 o
   4   3   0       26.97       25.03      0.53 o
   5   3   0        1.99        1.63      0.21 o
   6   3   0       30.45       33.62      0.73 o
   7   3   0       38.37       41.05      0.90 o
   8   3   0       22.64       22.96      0.67 o
   9   3   0        9.17       10.61      0.53 o
  10   3   0       12.53       13.58      0.67 o
   0   4   0      518.60      552.75      8.47 o
   1   4   0      627.56      599.81      6.50 o
   2   4   0     2315.09     2366.10     32.37 o
   3   4   0      689.18      723.50      8.45 o
   4   4   0     2965.15     2993.12     42.09 o
   5   4   0      360.53      349.22      4.25 o
   6   4   0       71.84       67.00      1.16 o
   7   4   0        3.86        3.89      0.36 o
   8   4   0      107.10      101.46      4.33 o
   9   4   0       65.68       63.64      1.85 o
  10   4   0        4.26        5.27      0.57 o
   1   5   0       35.37       35.57      0.70 o
   2   5   0      253.45      264.30      2.97 o
   3   5   0      571.58      663.25      7.23 o
   4   5   0        8.26        9.81      0.40 o
   5   5   0       88.57       96.85      1.27 o
   6   5   0        8.07        6.78      0.31 o
   7   5   0       33.33       33.01      0.72 o
   8   5   0       60.22       60.14      2.34 o
   9   5   0       30.01       31.53      1.72 o
   0   6   0     4580.32     4584.17     81.91 o
   1   6   0      625.59      637.33      6.96 o
   2   6   0        0.58        1.09      0.47 o
   3   6   0       27.13       25.34      0.46 o
   4   6   0        4.93        5.50      0.25 o
   5   6   0      117.74      120.38      1.79 o
   6   6   0        0.46        0.91      0.32 o
   7   6   0       42.26       44.87      2.15 o
   8   6   0        0.43        1.10      0.39 o
   9   6   0        0.10       -0.21      0.49 o
   1   7   0        9.11        6.89      0.27 o
   2   7   0      295.16      337.72      3.82 o
   3   7   0      186.56      205.69      2.69 o
   4   7   0        0.20        0.26      0.22 o
   5   7   0      328.52      354.96      6.25 o
   6   7   0      212.07      221.21      5.96 o
   7   7   0       20.80       17.65      0.81 o
   8   7   0        6.53        5.77      0.60 o
   9   7   0        2.44        2.25      0.61 o
   0   8   0       17.64       10.58      0.44 o
   1   8   0       44.44       41.99      1.26 o
   2   8   0      131.11      131.72      2.64 o
   3   8   0      129.10      122.03      2.43 o
   4   8   0      194.06      192.76      2.85 o
   5   8   0      237.73      228.98      3.48 o
   6   8   0        9.93       11.88      0.78 o
   7   8   0       27.08       26.32      1.24 o
   8   8   0        1.85        1.89      0.51 o
   1   9   0       66.22       66.27      1.26 o
   2   9   0        0.00        0.37      0.26 o
   3   9   0       22.61       24.35      0.71 o
   4   9   0       32.05       35.16      0.88 o
   5   9   0        4.11        4.93      0.71 o
   6   9   0       10.68       10.84      0.65 o
   7   9   0        1.65        3.58      0.51 o
   0  10   0       15.36       13.90      0.83 o
   1  10   0       18.93       20.53      0.79 o
   2  10   0       55.09       50.38      1.31 o
   3  10   0       61.87       57.70      1.46 o
   4  10   0       10.01        9.36      0.90 o
   5  10   0        2.09        2.41      0.38 o
   6  10   0        8.93       11.28      0.72 o
   7  10   0       17.63       19.78      0.88 o
   1  11   0       43.04       35.62      1.40 o
   2  11   0       27.93       25.32      1.41 o
   3  11   0        5.51        5.93      0.57 o
   4  11   0       11.40       12.76      0.76 o
   5  11   0        2.97        2.00      0.61 o
   6  11   0        5.64        6.04      0.78 o
   0  12   0       96.05       92.95      3.81 o
   1  12   0       33.28       36.81      1.46 o
   2  12   0      101.19      104.65      2.91 o
   3  12   0       16.99       19.78      1.06 o
   4  12   0        3.88        5.04      0.72 o
   1  13   0        3.59        4.83      0.78 o
   2  13   0        0.00       -0.42      0.49 o
 -10   1   1       12.71       14.01      0.63 o
  -9   1   1        7.23        8.79      0.49 o
  -8   1   1        7.91        7.08      0.43 o
  -7   1   1        0.37        0.91      0.20 o
  -6   1   1       54.53       45.47      0.70 o
  -5   1   1       10.22       14.66      0.34 o
  -4   1   1      188.63      188.22      2.16 o
  -3   1   1      720.56      703.88      7.61 o
  -2   1   1      114.68       97.71      1.13 o
  -1   1   1      538.69      433.66      5.21 o
   0   1   1      470.72      408.50      5.71 o
   1   1   1      161.86      159.90      1.77 o
   2   1   1     6630.45     6816.02    138.00 o
   3   1   1      226.91      218.85      2.46 o
   4   1   1      430.33      449.11      4.93 o
   5   1   1       30.74       24.39      0.44 o
   6   1   1       97.48      100.26      1.40 o
   7   1   1       77.27       78.48      1.37 o
   8   1   1        5.24        4.96      0.40 o
   9   1   1       40.00       41.31      1.06 o
  10   1   1        4.30        5.25      0.51 o
 -10   2   1        6.96        7.95      0.53 o
  -9   2   1       76.34       78.41      1.45 o
  -8   2   1        0.00       -0.18      0.22 o
  -7   2   1      293.68      303.44      3.51 o
  -6   2   1      240.93      230.87      5.03 o
  -5   2   1       89.39       75.50      1.00 o
  -4   2   1        0.01        0.18      0.13 o
  -3   2   1      788.18      743.02      8.03 o
  -2   2   1     2694.54     2729.41     31.53 o
  -1   2   1       80.03       71.42      0.84 o
   0   2   1      628.17      606.27      7.23 o
   1   2   1     8269.99     7606.04    220.44 o
   2   2   1    23726.89    22794.78    425.14 o
   3   2   1       31.43       27.61      0.41 o
   4   2   1      783.12      757.77     10.85 o
   5   2   1      259.58      267.56      3.04 o
   6   2   1       21.41       20.78      0.65 o
   7   2   1        3.94        3.92      0.33 o
   8   2   1       22.43       20.42      0.61 o
   9   2   1        4.47        5.39      0.48 o
  10   2   1       41.75       42.17      1.04 o
 -10   3   1        6.90        8.18      0.67 o
  -9   3   1        5.03        5.96      0.48 o
  -8   3   1        2.94        4.60      0.35 o
  -7   3   1       32.01       34.36      0.86 o
  -6   3   1        0.77        1.31      0.40 o
  -5   3   1        9.78       11.65      0.32 o
  -4   3   1      311.94      306.43      4.19 o
  -3   3   1      152.92      174.79      1.99 o
  -2   3   1     1328.12     1311.31     14.13 o
  -1   3   1      896.28      914.36     10.39 o
   0   3   1     2802.47     2926.36     31.32 o
   1   3   1      379.33      343.49      3.77 o
   2   3   1      547.46      523.11      5.68 o
   3   3   1      110.81       94.58      1.14 o
   4   3   1      521.01      485.65      5.33 o
   5   3   1      402.48      442.37      6.50 o
   6   3   1       66.96       67.85      1.06 o
   7   3   1       11.86       12.63      0.48 o
   8   3   1       62.36       65.68      2.40 o
   9   3   1       36.48       40.23      0.97 o
  10   3   1       17.63       19.31      0.75 o
 -10   4   1        7.16        9.24      0.66 o
  -9   4   1        0.13        0.24      0.32 o
  -8   4   1       10.83       11.88      0.45 o
  -7   4   1      190.85      188.88      4.66 o
  -6   4   1       47.37       46.07      0.74 o
  -5   4   1      101.33       92.96      1.22 o
  -4   4   1       72.38       70.16      0.94 o
  -3   4   1        0.00        1.00      0.13 o
  -2   4   1       22.56       32.57      0.48 o
  -1   4   1      760.23      795.07      8.58 o
   0   4   1     2684.80     2572.21     31.15 o
   1   4   1       24.50       25.92      0.39 o
   2   4   1     1966.88     2108.83     29.63 o
   3   4   1      419.93      395.37      4.36 o
   4   4   1     3623.88     3604.33     38.50 o
   5   4   1       42.25       37.89      0.80 o
   6   4   1       14.13       16.44      0.46 o
   7   4   1        3.62        3.59      0.37 o
   8   4   1       35.20       36.43      0.93 o
   9   4   1       40.70       45.96      1.94 o
  -9   5   1        7.69        8.36      0.51 o
  -8   5   1       24.45       23.77      0.63 o
  -7   5   1       34.98       36.47      0.75 o
  -6   5   1       73.15       70.58      1.01 o
  -5   5   1       52.40       45.80      1.04 o
  -4   5   1      170.54      177.50      2.35 o
  -3   5   1        0.55        0.29      0.14 o
  -2   5   1        2.52        4.01      0.65 o
  -1   5   1      961.74      978.69     10.56 o
   0   5   1      385.22      410.88      4.51 o
   1   5   1      715.80      815.35      9.77 o
   2   5   1       77.67       78.55      1.60 o
   3   5   1      114.12       86.77      1.10 o
   4   5   1       80.64       96.16      1.23 o
   5   5   1       61.93       69.15      1.24 o
   6   5   1      132.28      131.58      3.83 o
   7   5   1      308.38      319.56      5.69 o
   8   5   1       28.80       31.36      1.42 o
   9   5   1        7.86        8.82      0.67 o
  -9   6   1        0.24        0.74      0.49 o
  -8   6   1       29.33       29.22      1.54 o
  -7   6   1      106.47      106.22      3.73 o
  -6   6   1       27.45       25.16      0.57 o
  -5   6   1      225.44      248.41      2.90 o
  -4   6   1      371.71      411.04      5.30 o
  -3   6   1      373.46      370.17      4.15 o
  -2   6   1      834.84      816.30      8.85 o
  -1   6   1      293.93      325.65      3.64 o
   0   6   1       84.39      102.89      1.28 o
   1   6   1       25.41       17.53      0.97 o
   2   6   1      504.57      474.40      5.24 o
   3   6   1      249.27      251.61      3.22 o
   4   6   1       74.98       69.42      1.09 o
   5   6   1       25.40       26.69      0.62 o
   6   6   1      830.26      788.54     10.64 o
   7   6   1       91.46       93.00      1.66 o
   8   6   1        4.79        5.34      0.55 o
   9   6   1        0.59        0.21      0.42 o
  -9   7   1        1.79        2.40      0.61 o
  -8   7   1        8.43       10.67      0.70 o
  -7   7   1       51.48       49.62      2.32 o
  -6   7   1       89.95       87.31      1.60 o
  -5   7   1       25.93       22.38      0.68 o
  -4   7   1       68.58       74.25      1.47 o
  -3   7   1       51.04       55.00      1.00 o
  -2   7   1       36.43       39.73      1.04 o
  -1   7   1      159.59      177.82      2.09 o
   0   7   1       87.20       84.09      1.10 o
   1   7   1      231.73      218.22      2.81 o
   2   7   1       72.85       77.10      1.17 o
   3   7   1        0.97        0.72      0.26 o
   4   7   1        0.06        0.40      0.22 o
   5   7   1       33.95       35.03      0.73 o
   6   7   1       22.45       23.95      0.80 o
   7   7   1        6.58        7.15      0.49 o
   8   7   1        0.06       -0.15      0.39 o
  -8   8   1        0.00       -0.42      0.37 o
  -7   8   1        4.58        4.78      0.51 o
  -6   8   1        0.01        0.12      0.28 o
  -5   8   1       71.36       69.23      1.36 o
  -4   8   1        2.01        2.99      0.42 o
  -3   8   1        0.18        0.63      0.21 o
  -2   8   1      121.63      131.98      2.20 o
  -1   8   1        1.53        2.56      0.22 o
   0   8   1      158.56      161.01      2.58 o
   1   8   1      470.51      472.25      5.84 o
   2   8   1      212.94      200.01      2.66 o
   3   8   1        0.86        1.26      0.25 o
   4   8   1      102.60       88.33      1.41 o
   5   8   1        0.10        0.21      0.29 o
   6   8   1      114.60      116.14      2.88 o
   7   8   1        1.69        2.41      0.48 o
   8   8   1       42.35       38.79      1.40 o
  -8   9   1        8.90       13.48      0.79 o
  -7   9   1        4.27        4.06      0.51 o
  -6   9   1       13.56       11.68      0.56 o
  -5   9   1       50.78       42.75      1.00 o
  -4   9   1      305.31      306.70      4.50 o
  -3   9   1       40.22       43.93      0.98 o
  -2   9   1      148.86      147.88      2.80 o
  -1   9   1      105.16      111.97      2.22 o
   0   9   1       36.50       41.19      0.92 o
   1   9   1        0.75       -0.07      0.22 o
   2   9   1      103.96       95.55      1.47 o
   3   9   1      195.54      175.38      3.31 o
   4   9   1        7.81        8.79      0.44 o
   5   9   1       26.84       19.78      0.78 o
   6   9   1       20.29       19.73      0.95 o
   7   9   1       14.23       12.39      0.76 o
  -7  10   1        9.39       12.58      0.88 o
  -6  10   1        1.17        0.77      0.44 o
  -5  10   1        0.73        1.12      0.42 o
  -4  10   1        2.29        2.86      0.44 o
  -3  10   1      205.13      211.88      4.11 o
  -2  10   1       79.09       79.45      1.80 o
  -1  10   1       72.16       68.26      2.26 o
   0  10   1        0.11        0.48      0.37 o
   1  10   1        0.89        0.58      0.37 o
   2  10   1       92.60       88.16      1.62 o
   3  10   1       36.86       35.94      0.88 o
   4  10   1      230.96      223.34      3.46 o
   5  10   1       10.67       11.19      0.69 o
   6  10   1        0.09        0.91      0.42 o
  -6  11   1       19.04       22.64      1.17 o
  -5  11   1        2.12        1.58      0.44 o
  -4  11   1        0.46        0.45      0.39 o
  -3  11   1        1.18        0.95      0.46 o
  -2  11   1      121.60      127.43      2.62 o
  -1  11   1        0.19       -0.30      0.33 o
   0  11   1       90.54       93.02      2.07 o
   1  11   1        1.73        1.90      0.56 o
   2  11   1        4.46        3.45      0.63 o
   3  11   1        4.96        5.40      0.71 o
   4  11   1       64.55       63.28      1.61 o
   5  11   1        1.11        0.98      0.61 o
  -4  12   1        9.86       14.22      0.79 o
  -3  12   1        0.73        0.93      0.52 o
  -2  12   1        2.38        2.59      0.61 o
  -1  12   1       49.97       50.89      1.79 o
   0  12   1        5.18        6.50      0.78 o
   1  12   1       37.82       43.36      1.68 o
   2  12   1       51.28       54.20      2.38 o
   3  12   1        0.28        0.53      0.49 o
   4  12   1        7.71       12.36      1.43 o
  -2  13   1        0.06       -0.40      0.56 o
  -1  13   1        1.31        1.63      0.61 o
   0  13   1       14.94       15.13      1.01 o
   1  13   1        3.55        3.75      0.72 o
   2  13   1       43.76       44.06      2.69 o
 -10   0   2       26.42       31.72      1.23 o
  -9   0   2       84.10       87.04      2.18 o
  -8   0   2      192.07      190.41      5.86 o
  -7   0   2       26.52       23.58      0.73 o
  -6   0   2      138.28      127.84      2.26 o
  -5   0   2     2374.32     2511.05     38.02 o
  -4   0   2       42.01       29.82      0.82 o
  -3   0   2        0.19        0.95      0.52 o
  -2   0   2       84.23       78.64      1.31 o
   0   0   2     2770.38     2814.96     87.93 o
   1   0   2     1626.27     1509.45     23.14 o
   2   0   2     3956.38     4015.75     60.85 o
   3   0   2     1235.64     1312.35     19.92 o
   4   0   2      490.73      512.46      7.91 o
   5   0   2       49.69       48.42      0.97 o
   6   0   2      593.28      527.74      9.92 o
   7   0   2      130.32      127.39      2.81 o
   8   0   2        4.18        5.10      0.61 o
   9   0   2       24.27       24.12      1.06 o
  10   0   2       12.99       13.84      1.35 o
 -10   1   2       44.98       45.37      1.30 o
  -9   1   2       18.27       18.16      0.63 o
  -8   1   2        2.49        1.86      0.26 o
  -7   1   2        3.54        4.89      0.26 o
  -6   1   2        2.53        3.37      0.22 o
  -5   1   2       52.63       56.65      0.80 o
  -4   1   2      107.76      103.44      1.26 o
  -3   1   2       31.31       27.57      0.41 o
  -2   1   2      990.83      918.85      9.85 o
  -1   1   2     1748.29     1725.01     21.97 o
   0   1   2     2979.91     2694.78     35.13 o
   1   1   2     3726.28     4008.10     57.98 o
   2   1   2      544.24      467.27      5.49 o
   3   1   2      789.26      863.74      9.33 o
   4   1   2      537.44      544.81      5.97 o
   5   1   2        6.49        6.46      0.24 o
   6   1   2       27.57       22.82      0.59 o
   7   1   2        2.95        3.31      0.35 o
   8   1   2        0.73        1.15      0.32 o
   9   1   2        2.81        4.07      0.57 o
  10   1   2        0.90        1.43      0.43 o
 -10   2   2       42.26       42.05      1.68 o
  -9   2   2       11.93       12.59      0.53 o
  -8   2   2       45.94       43.27      0.77 o
  -7   2   2        2.53        2.21      0.26 o
  -6   2   2      416.64      416.24      8.88 o
  -5   2   2       32.86       33.80      0.54 o
  -4   2   2      107.84       98.24      1.21 o
  -3   2   2      610.20      588.61      6.38 o
  -2   2   2        4.58        2.80      0.11 o
  -1   2   2       24.26       13.37      0.26 o
   0   2   2      162.00      139.93      1.57 o
   1   2   2     4210.74     4224.06     45.16 o
   2   2   2       88.87       97.58      1.84 o
   3   2   2      743.84      753.19      8.16 o
   4   2   2     1888.96     1933.17     22.40 o
   5   2   2        0.39        0.94      0.18 o
   6   2   2        4.21        5.96      0.76 o
   7   2   2       62.69       59.52      1.13 o
   8   2   2        4.81        5.71      1.21 o
   9   2   2        0.29        0.56      0.35 o
 -10   3   2       10.24       10.79      0.87 o
  -9   3   2        3.29        4.53      0.43 o
  -8   3   2       76.30       79.23      1.39 o
  -7   3   2       15.61       13.85      0.41 o
  -6   3   2      147.54      132.57      2.52 o
  -5   3   2        1.40        2.24      0.21 o
  -4   3   2       20.00       22.07      0.42 o
  -3   3   2       48.23       45.68      0.62 o
  -2   3   2        6.09        5.34      0.19 o
  -1   3   2      419.39      388.72      4.24 o
   0   3   2      190.57      177.29      2.21 o
   1   3   2     2639.15     2766.87     32.60 o
   2   3   2      334.96      419.00      4.59 o
   3   3   2      444.23      457.92      5.05 o
   4   3   2      880.74      867.99      9.42 o
   5   3   2        0.03       -0.01      0.19 o
   6   3   2        0.78        0.45      0.22 o
   7   3   2        3.20        3.41      0.35 o
   8   3   2        8.59        9.31      0.49 o
   9   3   2       26.51       26.15      0.87 o
 -10   4   2       24.99       26.29      0.94 o
  -9   4   2       45.87       44.42      0.92 o
  -8   4   2      132.00      136.60      1.94 o
  -7   4   2      128.17      123.42      1.70 o
  -6   4   2        0.33        0.12      0.16 o
  -5   4   2       65.23       80.70      1.21 o
  -4   4   2      136.54      144.27      1.71 o
  -3   4   2       13.39       10.06      0.25 o
  -2   4   2      189.49      188.74      2.16 o
  -1   4   2      517.10      516.04      5.61 o
   0   4   2      542.53      555.92      6.69 o
   1   4   2      141.93      165.94      2.10 o
   2   4   2      349.01      417.21      4.57 o
   3   4   2     2997.13     3255.38     46.77 o
   4   4   2      496.97      524.62      5.77 o
   5   4   2       48.44       52.50      0.86 o
   6   4   2       24.48       25.62      0.59 o
   7   4   2       40.55       36.51      0.83 o
   8   4   2       80.71       80.75      3.52 o
   9   4   2        0.24        0.63      0.42 o
 -10   5   2        7.53       10.50      0.95 o
  -9   5   2       34.64       38.36      2.01 o
  -8   5   2       30.26       31.96      0.95 o
  -7   5   2       41.70       41.38      1.21 o
  -6   5   2      169.98      172.05      2.95 o
  -5   5   2        0.00        0.04      0.14 o
  -4   5   2       73.45       69.26      0.95 o
  -3   5   2      149.94      133.61      1.60 o
  -2   5   2        7.05        5.40      0.33 o
  -1   5   2      168.32      165.01      1.90 o
   0   5   2      982.18     1043.27     11.25 o
   1   5   2      497.20      500.22      6.06 o
   2   5   2      743.28      799.84      8.68 o
   3   5   2      105.00       98.47      1.23 o
   4   5   2       94.28       82.20      1.09 o
   5   5   2       72.21       66.22      1.10 o
   6   5   2      159.07      146.60      3.69 o
   7   5   2       27.75       23.30      0.82 o
   8   5   2        6.37        4.72      0.55 o
   9   5   2        3.14        4.28      0.57 o
  -9   6   2        1.62        1.93      0.46 o
  -8   6   2       44.28       46.09      1.25 o
  -7   6   2       83.65       80.42      1.97 o
  -6   6   2        6.30        6.86      0.38 o
  -5   6   2      137.21      119.94      1.98 o
  -4   6   2       11.58        9.62      0.29 o
  -3   6   2       76.94       84.93      1.10 o
  -2   6   2        0.18        0.24      0.14 o
  -1   6   2      376.00      371.27      4.12 o
   0   6   2       35.86       29.93      0.90 o
   1   6   2      101.50      122.00      1.67 o
   2   6   2        0.45        0.21      0.16 o
   3   6   2       64.79       68.41      1.35 o
   4   6   2        0.13        0.55      0.19 o
   5   6   2      285.66      260.02      5.96 o
   6   6   2       23.63       18.43      0.65 o
   7   6   2        0.04        0.16      0.37 o
   8   6   2        2.73        2.76      0.51 o
  -9   7   2        0.77        0.40      0.42 o
  -8   7   2        8.17        8.67      0.60 o
  -7   7   2       69.46       66.17      1.56 o
  -6   7   2        0.03        0.17      0.30 o
  -5   7   2      194.58      192.44      3.91 o
  -4   7   2      181.26      176.37      4.20 o
  -3   7   2      132.36      124.08      1.55 o
  -2   7   2      343.84      356.53      4.03 o
  -1   7   2       85.06       86.27      1.12 o
   0   7   2      445.18      456.57      5.64 o
   1   7   2      115.56      111.94      1.57 o
   2   7   2        1.86        1.12      0.22 o
   3   7   2      160.53      152.47      2.08 o
   4   7   2      124.01      118.57      1.71 o
   5   7   2      159.19      136.39      3.78 o
   6   7   2        5.23        3.69      0.40 o
   7   7   2       35.35       28.95      2.34 o
   8   7   2       95.74       89.21      2.37 o
  -8   8   2        4.52        6.10      0.60 o
  -7   8   2       12.87       12.69      0.70 o
  -6   8   2       60.90       67.07      1.74 o
  -5   8   2       78.24       70.44      1.33 o
  -4   8   2       16.26       15.63      0.56 o
  -3   8   2       78.46       81.86      1.25 o
  -2   8   2      118.11      125.58      4.38 o
  -1   8   2      183.61      200.48      2.64 o
   0   8   2       35.03       31.17      0.65 o
   1   8   2      180.81      176.86      2.40 o
   2   8   2        4.85        5.09      0.31 o
   3   8   2       11.97       11.61      0.44 o
   4   8   2       26.50       21.85      0.65 o
   5   8   2        3.72        3.87      0.45 o
   6   8   2        4.14        4.37      0.48 o
   7   8   2       26.53       26.63      1.64 o
   8   8   2       14.38        9.52      0.90 o
  -8   9   2        0.00       -0.63      0.42 o
  -7   9   2        6.98        6.57      0.57 o
  -6   9   2       21.20       23.45      0.73 o
  -5   9   2       76.78       78.08      1.48 o
  -4   9   2        5.59        5.55      0.51 o
  -3   9   2       66.80       68.58      1.59 o
  -2   9   2        2.23        2.80      0.42 o
  -1   9   2       64.93       71.27      1.61 o
   0   9   2       10.28       10.29      0.45 o
   1   9   2       83.40       84.88      1.33 o
   2   9   2      141.38      152.64      2.72 o
   3   9   2        8.38        8.26      0.43 o
   4   9   2        1.20        0.45      0.30 o
   5   9   2        1.54        2.67      0.40 o
   6   9   2       48.28       44.31      1.19 o
   7   9   2        0.43        0.04      0.49 o
  -7  10   2        4.27        5.58      0.95 o
  -6  10   2       20.96       23.58      0.94 o
  -5  10   2        0.09        0.26      0.36 o
  -4  10   2        0.40        0.57      0.77 o
  -3  10   2        4.68        3.64      0.60 o
  -2  10   2        2.45        2.62      0.42 o
  -1  10   2        5.77        7.78      0.55 o
   0  10   2       45.65       43.74      1.61 o
   1  10   2       12.75       11.98      0.64 o
   2  10   2        0.03        0.01      0.29 o
   3  10   2        5.82        4.49      0.38 o
   4  10   2       15.25       15.71      0.63 o
   5  10   2        0.21        0.68      0.42 o
   6  10   2        9.33       12.81      0.76 o
  -6  11   2        3.35        6.00      0.63 o
  -5  11   2       11.85       12.83      0.75 o
  -4  11   2       81.67       83.07      1.92 o
  -3  11   2       12.73       11.17      0.70 o
  -2  11   2       12.69       11.68      0.73 o
  -1  11   2       10.71       10.18      0.67 o
   0  11   2        4.33        3.41      0.50 o
   1  11   2       15.64       16.05      0.98 o
   2  11   2        4.63        3.75      0.67 o
   3  11   2        1.74        2.00      0.56 o
   4  11   2       23.67       23.14      1.58 o
   5  11   2        8.09       10.43      0.95 o
  -4  12   2        0.02       -0.24      0.42 o
  -3  12   2        6.61        8.82      0.70 o
  -2  12   2        0.27        0.95      0.46 o
  -1  12   2       37.14       36.52      1.18 o
   0  12   2       44.95       47.03      2.22 o
   1  12   2        1.89        1.60      0.71 o
   2  12   2       22.38       22.23      1.12 o
   3  12   2        9.95       10.80      0.90 o
   4  12   2        0.72        0.79      0.95 o
  -2  13   2        8.88        9.79      0.95 o
  -1  13   2       16.70       16.04      1.06 o
   0  13   2       38.05       41.93      3.17 o
   1  13   2        1.95        2.54      0.67 o
   2  13   2        1.97        2.14      0.67 o
 -10   1   3       24.70       27.50      0.79 o
  -9   1   3        0.45        0.19      0.28 o
  -8   1   3       17.04       17.39      0.46 o
  -7   1   3      117.96      115.19      1.52 o
  -6   1   3        0.81        0.15      0.17 o
  -5   1   3        0.09        0.18      0.13 o
  -4   1   3       37.63       36.90      0.54 o
  -3   1   3      539.73      593.39      6.44 o
  -2   1   3      720.21      622.86      6.73 o
  -1   1   3     2333.76     2306.10     54.89 o
   0   1   3       33.13       36.12      0.72 o
   1   1   3     2302.83     2274.53     26.41 o
   2   1   3       58.90       63.68      0.94 o
   3   1   3      218.19      211.12      2.78 o
   4   1   3      236.63      226.94      2.82 o
   5   1   3      117.02      108.04      3.30 o
   6   1   3       58.98       53.24      1.01 o
   7   1   3        4.82        6.11      0.53 o
   8   1   3        5.57        5.53      0.43 o
   9   1   3        5.58        6.93      0.62 o
 -10   2   3       53.53       55.46      1.19 o
  -9   2   3        0.02        0.03      0.28 o
  -8   2   3       41.83       43.59      0.76 o
  -7   2   3      221.14      211.69      2.63 o
  -6   2   3      184.10      163.05      3.15 o
  -5   2   3      194.27      199.55      2.33 o
  -4   2   3      376.68      382.03      4.24 o
  -3   2   3      592.23      626.75      6.81 o
  -2   2   3      455.70      474.27      5.18 o
  -1   2   3      791.70      751.06      8.92 o
   0   2   3      246.32      226.35      2.52 o
   1   2   3     5047.43     5025.79     80.71 o
   2   2   3      451.30      429.85      4.70 o
   3   2   3      117.16      118.45      1.54 o
   4   2   3      323.13      299.90      3.66 o
   5   2   3      203.24      201.49      4.35 o
   6   2   3        2.38        2.46      0.29 o
   7   2   3       31.60       29.20      0.73 o
   8   2   3        5.41        3.60      0.40 o
   9   2   3       17.71       14.63      0.66 o
 -10   3   3        9.96       12.69      0.76 o
  -9   3   3       31.49       28.19      0.83 o
  -8   3   3      159.01      162.26      2.45 o
  -7   3   3       65.62       61.01      0.98 o
  -6   3   3       93.02       89.73      1.19 o
  -5   3   3        0.26        0.11      0.14 o
  -4   3   3       84.78       78.36      1.01 o
  -3   3   3       22.35       21.22      0.34 o
  -2   3   3       38.10       27.54      0.49 o
  -1   3   3      871.54      858.20     10.19 o
   0   3   3      717.21      692.92      7.50 o
   1   3   3     1598.28     1640.49     17.61 o
   2   3   3      979.68     1042.90     11.22 o
   3   3   3     1356.96     1327.13     14.98 o
   4   3   3        6.79        6.63      0.60 o
   5   3   3      117.87      127.43      2.51 o
   6   3   3        0.00        0.00      0.22 o
   7   3   3        2.44        3.77      0.43 o
   8   3   3        0.01        0.32      0.32 o
   9   3   3        4.21        4.23      0.57 o
 -10   4   3       14.53       12.61      0.67 o
  -9   4   3        0.00       -0.12      0.32 o
  -8   4   3      170.82      172.06      2.97 o
  -7   4   3       23.89       24.38      0.54 o
  -6   4   3       26.24       25.48      0.52 o
  -5   4   3      483.38      500.78      6.00 o
  -4   4   3     1134.58     1236.27     13.32 o
  -3   4   3      566.62      598.68      6.52 o
  -2   4   3      769.70      855.32     10.20 o
  -1   4   3      245.50      264.97      2.95 o
   0   4   3      738.70      736.47      8.81 o
   1   4   3      797.12      808.29      9.68 o
   2   4   3       11.31        9.51      0.33 o
   3   4   3     1295.27     1279.70     18.44 o
   4   4   3       17.13       14.63      0.39 o
   5   4   3       71.68       70.00      1.07 o
   6   4   3      186.93      174.56      2.98 o
   7   4   3        5.11        4.92      0.55 o
   8   4   3       52.51       52.81      1.34 o
   9   4   3        1.19        0.78      0.48 o
 -10   5   3        6.77        7.84      0.69 o
  -9   5   3        0.21        0.29      0.33 o
  -8   5   3       17.64       14.65      0.51 o
  -7   5   3       48.79       47.33      0.89 o
  -6   5   3       86.83       79.74      1.25 o
  -5   5   3      103.81      101.09      1.31 o
  -4   5   3      187.26      187.16      2.22 o
  -3   5   3      378.81      371.89      4.14 o
  -2   5   3      189.47      206.65      2.37 o
  -1   5   3      293.63      300.89      3.77 o
   0   5   3      715.26      753.93      9.05 o
   1   5   3      184.16      171.59      2.55 o
   2   5   3      181.65      198.88      2.56 o
   3   5   3       39.61       50.56      0.72 o
   4   5   3        4.55        2.99      0.32 o
   5   5   3       84.47       70.39      1.31 o
   6   5   3       62.45       58.21      1.98 o
   7   5   3        0.00        0.48      0.37 o
   8   5   3        3.12        2.78      0.54 o
   9   5   3        0.40        0.32      0.46 o
  -9   6   3        3.62        4.93      0.46 o
  -8   6   3        0.59        1.73      0.28 o
  -7   6   3        0.30        0.51      0.26 o
  -6   6   3      726.97      746.51     15.71 o
  -5   6   3      264.28      258.38      3.34 o
  -4   6   3       19.43       22.00      0.50 o
  -3   6   3       87.77       94.25      1.34 o
  -2   6   3      551.87      610.31      7.40 o
  -1   6   3       48.42       49.27      0.68 o
   0   6   3      202.61      212.36      2.74 o
   1   6   3       91.44      100.12      1.50 o
   2   6   3       42.75       41.50      0.74 o
   3   6   3       11.51       10.99      0.99 o
   4   6   3       49.70       48.38      1.66 o
   5   6   3      427.21      400.23     11.09 o
   6   6   3      124.36      120.07      3.54 o
   7   6   3       24.96       19.84      1.23 o
   8   6   3       25.07       25.96      0.91 o
  -9   7   3        1.83        2.16      0.46 o
  -8   7   3       14.73       16.68      0.77 o
  -7   7   3       50.90       50.14      1.03 o
  -6   7   3       12.30        9.65      0.41 o
  -5   7   3       14.38       15.86      0.60 o
  -4   7   3      233.64      226.92      3.12 o
  -3   7   3        9.08        7.67      0.44 o
  -2   7   3        0.23        0.55      0.19 o
  -1   7   3       35.77       34.48      0.66 o
   0   7   3        8.77        8.50      0.57 o
   1   7   3        1.17        0.71      0.32 o
   2   7   3        0.14        0.19      0.19 o
   3   7   3       10.57       11.19      1.00 o
   4   7   3       10.83       13.76      0.53 o
   5   7   3        6.29        5.23      0.45 o
   6   7   3        0.05        0.32      0.32 o
   7   7   3        3.12        2.07      0.48 o
   8   7   3        1.03        0.87      0.48 o
  -8   8   3        0.76        0.62      0.42 o
  -7   8   3        7.07        8.25      0.51 o
  -6   8   3      127.45      120.26      2.04 o
  -5   8   3       26.78       23.96      0.71 o
  -4   8   3      460.84      484.11      6.02 o
  -3   8   3       94.65       87.25      1.54 o
  -2   8   3       80.62       83.06      1.46 o
  -1   8   3       15.54       13.61      0.49 o
   0   8   3       44.38       41.42      1.44 o
   1   8   3        0.29       -0.03      0.21 o
   2   8   3       45.42       39.86      0.79 o
   3   8   3        0.81        0.36      0.25 o
   4   8   3       22.35       23.19      0.67 o
   5   8   3       36.07       33.58      0.87 o
   6   8   3       10.21       12.75      0.61 o
   7   8   3       70.55       60.74      3.33 o
  -8   9   3        3.08        3.03      0.48 o
  -7   9   3        4.37        5.32      0.48 o
  -6   9   3       16.70       16.35      0.64 o
  -5   9   3       51.63       49.10      1.33 o
  -4   9   3        2.39        2.77      0.42 o
  -3   9   3        5.64        6.71      0.55 o
  -2   9   3      471.29      486.61      7.02 o
  -1   9   3        2.12        1.87      0.32 o
   0   9   3        5.11        4.88      0.40 o
   1   9   3        0.21        1.17      0.66 o
   2   9   3        4.65        6.82      0.45 o
   3   9   3       14.71       11.23      0.44 o
   4   9   3        3.84        3.48      0.43 o
   5   9   3        4.17        4.21      0.43 o
   6   9   3        3.15        3.82      0.48 o
   7   9   3        4.07        5.30      0.69 o
  -7  10   3        3.10        4.62      0.64 o
  -6  10   3        0.16        0.23      0.36 o
  -5  10   3       25.59       26.34      0.97 o
  -4  10   3      216.04      228.21      6.61 o
  -3  10   3      187.83      192.20      3.59 o
  -2  10   3       62.65       65.84      1.59 o
  -1  10   3      134.08      140.49      2.85 o
   0  10   3       29.44       26.50      0.88 o
   1  10   3        6.03        5.95      0.45 o
   2  10   3        3.57        5.30      0.45 o
   3  10   3       86.45       82.16      1.56 o
   4  10   3        0.13        0.40      0.39 o
   5  10   3        1.83        0.95      0.37 o
   6  10   3        3.38        5.49      0.60 o
  -6  11   3        0.02        0.28      0.42 o
  -5  11   3        3.89        6.51      0.60 o
  -4  11   3        0.08        0.17      0.42 o
  -3  11   3      175.20      186.72      3.93 o
  -2  11   3        8.33       10.53      0.73 o
  -1  11   3        2.91        4.07      0.55 o
   0  11   3      160.35      160.06      3.17 o
   1  11   3       88.38       86.13      1.95 o
   2  11   3        0.78        0.20      0.39 o
   3  11   3        6.01        7.17      0.59 o
   4  11   3       22.52       23.62      1.10 o
   5  11   3        0.41        0.40      0.56 o
  -4  12   3        0.02        0.07      0.42 o
  -3  12   3        4.02        4.64      0.57 o
  -2  12   3      123.03      129.61      2.71 o
  -1  12   3       26.34       26.91      1.03 o
   0  12   3        0.33        0.79      0.52 o
   1  12   3        4.08        4.62      0.55 o
   2  12   3        3.21        2.89      0.67 o
   3  12   3        0.34        0.48      0.79 o
  -2  13   3        1.84        2.27      0.55 o
  -1  13   3        0.34        0.24      0.56 o
   0  13   3        7.64        9.51      0.90 o
   1  13   3        3.56        3.26      0.67 o
 -10   0   4        0.44        0.21      0.49 o
  -9   0   4        0.07       -0.13      0.30 o
  -8   0   4       37.46       39.07      1.03 o
  -7   0   4      204.86      222.12      6.95 o
  -6   0   4      874.76      878.76     22.70 o
  -5   0   4      237.24      215.48      3.54 o
  -4   0   4      825.79      831.05     12.77 o
  -3   0   4     2343.59     2408.24     36.38 o
  -2   0   4       29.51       36.25      0.76 o
  -1   0   4      294.37      318.67      4.95 o
   0   0   4      608.27      630.29     11.98 o
   1   0   4     1500.10     1532.89     23.24 o
   2   0   4       48.38       48.77      0.91 o
   3   0   4     1372.69     1383.06     25.01 o
   4   0   4      615.88      582.72     10.77 o
   5   0   4      261.39      234.66      4.67 o
   6   0   4      174.44      172.82      3.65 o
   7   0   4       23.35       21.00      0.90 o
   8   0   4        0.13        0.16      0.45 o
   9   0   4        2.64        2.38      0.61 o
 -10   1   4        0.00       -0.12      0.34 o
  -9   1   4        8.14        9.52      0.40 o
  -8   1   4        5.02        4.26      0.32 o
  -7   1   4        9.77        8.35      0.31 o
  -6   1   4       52.06       53.21      1.21 o
  -5   1   4      837.90      844.78      9.21 o
  -4   1   4      101.67      110.41      1.36 o
  -3   1   4     1023.73     1034.18     11.14 o
  -2   1   4      438.83      457.64      4.99 o
  -1   1   4      685.49      615.53      6.67 o
   0   1   4      714.56      668.28      7.23 o
   1   1   4      805.99      814.26      8.78 o
   2   1   4      468.03      484.44      5.74 o
   3   1   4      177.61      182.46      2.29 o
   4   1   4      255.20      267.47      3.68 o
   5   1   4        4.62        5.36      0.33 o
   6   1   4        4.46        6.90      0.59 o
   7   1   4       31.97       26.71      0.71 o
   8   1   4        4.05        5.34      0.43 o
   9   1   4        0.02       -0.20      0.32 o
 -10   2   4        0.14        0.01      0.31 o
  -9   2   4      186.31      195.62      2.64 o
  -8   2   4        5.29        3.81      0.29 o
  -7   2   4       15.17       16.31      0.43 o
  -6   2   4        5.10        5.88      0.27 o
  -5   2   4      510.49      530.38      5.86 o
  -4   2   4     1328.71     1436.14     15.43 o
  -3   2   4     1159.48     1199.04     12.91 o
  -2   2   4      321.53      371.09      4.08 o
  -1   2   4      923.43      959.19     10.33 o
   0   2   4     1302.38     1347.27     21.78 o
   1   2   4      187.10      180.72      2.24 o
   2   2   4     1121.23     1202.39     12.96 o
   3   2   4      472.27      465.17      5.55 o
   4   2   4       11.99       12.80      0.42 o
   5   2   4       18.97       17.27      0.52 o
   6   2   4       15.24       15.53      0.53 o
   7   2   4        3.20        2.93      0.46 o
   8   2   4       24.58       25.10      0.80 o
   9   2   4        0.35        0.23      0.37 o
 -10   3   4        6.50        7.13      0.55 o
  -9   3   4        4.43        3.36      0.43 o
  -8   3   4        7.90        8.36      0.37 o
  -7   3   4        6.94        8.14      0.34 o
  -6   3   4       13.14       14.38      0.37 o
  -5   3   4       36.67       40.18      0.66 o
  -4   3   4       86.41       96.11      1.21 o
  -3   3   4      560.47      578.42      6.31 o
  -2   3   4       13.39       17.84      0.38 o
  -1   3   4      145.70      163.10      2.08 o
   0   3   4      437.74      416.26      4.56 o
   1   3   4        5.32        4.34      0.16 o
   2   3   4      679.65      727.43      7.90 o
   3   3   4        1.54        1.23      0.12 o
   4   3   4       90.34       78.13      1.16 o
   5   3   4       20.56       19.84      0.55 o
   6   3   4       11.07        9.01      0.57 o
   7   3   4        5.17        5.40      0.45 o
   8   3   4       18.65       20.17      0.82 o
   9   3   4        4.18        3.93      0.59 o
 -10   4   4        3.30        4.53      0.50 o
  -9   4   4       11.76       11.26      0.69 o
  -8   4   4      149.56      162.83      2.71 o
  -7   4   4      203.71      201.78      2.72 o
  -6   4   4       30.78       31.38      0.58 o
  -5   4   4        1.07        0.84      0.18 o
  -4   4   4      130.00      117.82      1.98 o
  -3   4   4      148.71      138.98      1.95 o
  -2   4   4        4.52        5.39      0.45 o
  -1   4   4      693.78      699.95      8.38 o
   0   4   4      114.24      116.41      1.38 o
   1   4   4        0.18        0.98      0.31 o
   2   4   4      573.61      609.12      6.65 o
   3   4   4      415.36      449.67      5.49 o
   4   4   4      150.98      173.75      2.25 o
   5   4   4        8.71        7.74      0.74 o
   6   4   4        0.96        0.42      0.42 o
   7   4   4       17.16       14.62      0.70 o
   8   4   4       17.08       17.86      0.79 o
 -10   5   4        3.28        3.50      0.48 o
  -9   5   4        6.14        8.54      0.52 o
  -8   5   4        3.24        3.09      0.36 o
  -7   5   4       20.86       22.33      0.81 o
  -6   5   4       13.53       12.40      0.43 o
  -5   5   4        9.34       10.54      0.36 o
  -4   5   4       14.69       10.34      0.36 o
  -3   5   4       85.59      100.47      1.71 o
  -2   5   4      731.44      722.31      8.66 o
  -1   5   4        2.94        5.34      0.18 o
   0   5   4       23.39       25.55      0.49 o
   1   5   4        1.16        1.55      0.19 o
   2   5   4      671.90      640.26      8.72 o
   3   5   4      172.56      161.91      3.04 o
   4   5   4        5.16        7.49      0.43 o
   5   5   4        3.78        2.68      0.35 o
   6   5   4        5.98        5.14      0.51 o
   7   5   4        7.25        9.26      0.67 o
   8   5   4        0.69        1.32      0.46 o
  -9   6   4        2.40        3.28      0.43 o
  -8   6   4        6.73        9.01      0.45 o
  -7   6   4        0.01       -0.11      0.23 o
  -6   6   4      645.01      656.39     11.57 o
  -5   6   4       24.05       24.63      0.60 o
  -4   6   4      788.32      803.20     11.87 o
  -3   6   4        5.86        7.99      0.36 o
  -2   6   4      208.79      226.51      2.90 o
  -1   6   4       24.80       21.46      0.42 o
   0   6   4       22.26       21.09      0.66 o
   1   6   4       25.69       26.83      0.57 o
   2   6   4       22.75       22.33      0.51 o
   3   6   4       12.02       13.69      0.48 o
   4   6   4      160.86      160.69      2.48 o
   5   6   4      187.72      168.11      3.10 o
   6   6   4       38.32       40.32      1.13 o
   7   6   4        0.96        1.25      0.44 o
   8   6   4       21.56       18.24      0.82 o
  -9   7   4        1.19        1.05      0.44 o
  -8   7   4        0.91        1.38      0.31 o
  -7   7   4       23.47       23.67      0.63 o
  -6   7   4       51.89       48.89      0.94 o
  -5   7   4       21.53       23.11      0.59 o
  -4   7   4       27.30       24.56      0.57 o
  -3   7   4       17.80       16.93      0.46 o
  -2   7   4      174.29      162.77      2.52 o
  -1   7   4       34.33       38.01      0.83 o
   0   7   4      944.21      916.86     23.24 o
   1   7   4        1.40        1.32      0.22 o
   2   7   4      105.25      107.87      1.60 o
   3   7   4        5.99        4.04      0.37 o
   4   7   4       52.71       39.02      0.99 o
   5   7   4      114.14       97.42      2.50 o
   6   7   4        6.21        8.53      1.11 o
   7   7   4        0.95        2.17      0.51 o
  -8   8   4        7.16        9.11      0.54 o
  -7   8   4        0.72        3.30      1.11 o
  -6   8   4       67.82       60.71      1.33 o
  -5   8   4        7.30        7.08      0.38 o
  -4   8   4      956.58      981.09     13.44 o
  -3   8   4       62.13       60.62      1.19 o
  -2   8   4      380.52      383.18      8.99 o
  -1   8   4      171.41      169.80      2.67 o
   0   8   4       17.81       18.13      0.59 o
   1   8   4        0.95        1.94      0.37 o
   2   8   4       35.18       34.71      0.78 o
   3   8   4        9.28        9.60      0.48 o
   4   8   4        1.55        1.28      0.33 o
   5   8   4        7.15        8.15      0.53 o
   6   8   4        0.10       -0.07      0.39 o
   7   8   4       59.89       46.57      2.10 o
  -8   9   4        0.73        1.88      0.46 o
  -7   9   4       13.58       15.92      0.79 o
  -6   9   4       62.39       61.40      1.84 o
  -5   9   4        5.09        6.55      0.57 o
  -4   9   4        2.12        3.26      0.46 o
  -3   9   4        1.28        1.75      0.35 o
  -2   9   4        0.82        0.84      0.33 o
  -1   9   4       66.36       61.42      1.79 o
   0   9   4        0.04       -0.01      0.27 o
   1   9   4        3.90        4.32      0.40 o
   2   9   4      413.40      392.53      6.00 o
   3   9   4       68.98       58.42      1.43 o
   4   9   4        0.11        0.42      0.42 o
   5   9   4        7.02        6.29      0.49 o
   6   9   4        7.55        9.14      0.72 o
  -7  10   4        0.50        0.77      0.42 o
  -6  10   4        8.95        8.02      0.63 o
  -5  10   4        0.07        0.21      0.42 o
  -4  10   4       12.04       10.88      0.65 o
  -3  10   4        6.64        8.85      0.64 o
  -2  10   4      120.50      128.49      3.60 o
  -1  10   4       13.06       11.31      0.55 o
   0  10   4       65.19       66.82      1.34 o
   1  10   4        8.09        9.54      0.53 o
   2  10   4        2.31        2.00      0.37 o
   3  10   4        1.99        2.48      0.48 o
   4  10   4        0.42       -0.06      0.42 o
   5  10   4        7.23        8.61      0.67 o
  -6  11   4        0.55        0.58      0.42 o
  -5  11   4       19.76       22.03      0.91 o
  -4  11   4       16.15       17.40      0.89 o
  -3  11   4       43.14       44.24      1.31 o
  -2  11   4        1.07        0.90      0.42 o
  -1  11   4       36.13       40.03      1.22 o
   0  11   4       12.91       11.01      0.70 o
   1  11   4       12.35       11.61      0.70 o
   2  11   4        7.93        9.51      0.57 o
   3  11   4       12.44       11.04      0.73 o
   4  11   4        1.39        1.45      0.60 o
  -4  12   4        8.27        6.14      0.67 o
  -3  12   4        0.02        0.13      0.42 o
  -2  12   4        4.25        5.43      0.81 o
  -1  12   4       39.98       42.67      1.61 o
   0  12   4       11.45       13.11      0.82 o
   1  12   4        0.00        0.37      0.46 o
   2  12   4        3.56        2.94      0.67 o
   3  12   4       29.97       35.18      2.22 o
 -10   1   5        4.19        5.16      0.39 o
  -9   1   5        7.25        6.30      0.36 o
  -8   1   5       27.93       27.99      0.60 o
  -7   1   5        1.12        0.55      0.20 o
  -6   1   5      207.47      223.06      3.30 o
  -5   1   5        0.74        2.86      0.19 o
  -4   1   5      225.78      222.37      2.56 o
  -3   1   5        3.13        3.25      0.18 o
  -2   1   5      419.75      414.79      4.58 o
  -1   1   5       19.72       18.45      0.37 o
   0   1   5       83.81       80.95      1.00 o
   1   1   5      322.18      311.09      3.46 o
   2   1   5      115.52      109.22      1.43 o
   3   1   5        0.02        0.87      0.58 o
   4   1   5        7.90        7.12      0.35 o
   5   1   5      181.63      171.80      2.54 o
   6   1   5       58.89       54.38      1.09 o
   7   1   5        5.95        4.06      0.41 o
   8   1   5       11.56       11.57      0.58 o
   9   1   5        3.98        5.56      0.51 o
 -10   2   5        4.32        4.35      0.52 o
  -9   2   5       66.96       65.54      1.17 o
  -8   2   5        0.60        1.33      0.42 o
  -7   2   5       84.10       87.28      1.22 o
  -6   2   5       24.39       26.02      0.69 o
  -5   2   5       25.65       28.60      0.52 o
  -4   2   5      378.19      453.82      5.03 o
  -3   2   5       40.45       36.95      0.62 o
  -2   2   5      547.30      563.28      6.16 o
  -1   2   5      535.26      625.22      6.82 o
   0   2   5     1603.16     1722.39     19.95 o
   1   2   5       57.24       59.02      0.78 o
   2   2   5       25.83       22.40      0.39 o
   3   2   5        5.07        7.41      0.31 o
   4   2   5       44.32       49.22      1.35 o
   5   2   5      155.32      154.07      2.91 o
   6   2   5        0.56        1.83      0.85 o
   7   2   5        8.01        8.65      0.48 o
   8   2   5        8.53       11.08      0.55 o
 -10   3   5        9.19       11.08      0.73 o
  -9   3   5       31.73       34.55      0.82 o
  -8   3   5       18.68       20.12      0.59 o
  -7   3   5        0.87        1.37      0.28 o
  -6   3   5       65.21       56.75      0.86 o
  -5   3   5        8.91       14.55      0.34 o
  -4   3   5      312.59      283.97      3.22 o
  -3   3   5      125.59      131.64      1.59 o
  -2   3   5      278.86      303.64      4.15 o
  -1   3   5      402.09      420.41      4.77 o
   0   3   5      424.53      445.23      4.88 o
   1   3   5       67.66       51.25      0.72 o
   2   3   5      265.83      273.94      3.09 o
   3   3   5      814.01      837.85      9.87 o
   4   3   5      307.98      301.29      4.12 o
   5   3   5       13.01       11.88      0.47 o
   6   3   5        7.17        7.04      0.45 o
   7   3   5        2.63        1.90      0.46 o
   8   3   5       10.13       12.33      0.73 o
 -10   4   5        0.28        0.71      0.37 o
  -9   4   5       53.07       58.91      1.56 o
  -8   4   5       25.85       25.73      0.68 o
  -7   4   5       97.51       92.55      1.45 o
  -6   4   5       74.18       71.87      1.33 o
  -5   4   5        0.15        0.42      0.26 o
  -4   4   5      103.12       98.90      1.58 o
  -3   4   5     1050.13     1071.00     12.78 o
  -2   4   5     3983.91     4197.38     59.94 o
  -1   4   5       36.98       46.18      0.74 o
   0   4   5        8.63        7.40      0.31 o
   1   4   5        7.61       10.79      0.26 o
   2   4   5       57.52       66.37      0.89 o
   3   4   5      154.36      150.38      3.04 o
   4   4   5       11.33       10.32      0.43 o
   5   4   5       61.76       53.67      1.37 o
   6   4   5       11.49       10.88      0.59 o
   7   4   5        1.34        1.43      0.46 o
   8   4   5        1.33        1.41      0.48 o
 -10   5   5       14.80       16.76      1.05 o
  -9   5   5        0.75        0.63      0.35 o
  -8   5   5      115.08      119.98      2.57 o
  -7   5   5       17.90       15.47      0.50 o
  -6   5   5       14.62       13.41      0.45 o
  -5   5   5       43.32       43.42      0.80 o
  -4   5   5      396.20      430.72      9.79 o
  -3   5   5      143.07      130.83      1.79 o
  -2   5   5      427.19      419.45      5.15 o
  -1   5   5       17.62       12.77      0.34 o
   0   5   5        3.08        5.42      0.26 o
   1   5   5      451.06      464.34      5.70 o
   2   5   5       84.46       80.15      1.21 o
   3   5   5        7.65        5.45      0.46 o
   4   5   5      243.49      250.29      3.63 o
   5   5   5        7.44        6.57      0.55 o
   6   5   5       56.19       56.87      1.37 o
   7   5   5       23.90       24.07      0.91 o
   8   5   5        0.20        0.17      0.42 o
  -9   6   5       13.22       12.62      0.54 o
  -8   6   5       11.63        9.76      0.48 o
  -7   6   5        3.28        4.99      0.38 o
  -6   6   5        4.80        6.76      0.38 o
  -5   6   5      385.30      366.73      4.63 o
  -4   6   5        0.01        0.04      0.17 o
  -3   6   5       32.86       34.82      0.73 o
  -2   6   5        2.88        5.58      0.27 o
  -1   6   5      466.06      468.97      6.57 o
   0   6   5      963.48     1000.90     13.58 o
   1   6   5       89.82       79.88      1.90 o
   2   6   5      381.87      396.92      5.57 o
   3   6   5       13.08        9.96      0.48 o
   4   6   5        2.27        2.02      0.40 o
   5   6   5        2.14        2.90      0.44 o
   6   6   5        9.58       11.42      0.70 o
   7   6   5        3.65        3.26      0.65 o
  -9   7   5        0.13        0.52      0.31 o
  -8   7   5        8.41        9.04      0.60 o
  -7   7   5        4.18        5.17      0.64 o
  -6   7   5        5.86        6.93      0.39 o
  -5   7   5      184.30      187.65      2.56 o
  -4   7   5       22.58       22.90      0.55 o
  -3   7   5       31.98       33.77      0.87 o
  -2   7   5       31.17       30.51      0.75 o
  -1   7   5       18.77       17.68      0.55 o
   0   7   5       72.00       64.18      1.46 o
   1   7   5       41.60       39.77      0.88 o
   2   7   5       11.80        9.84      0.39 o
   3   7   5        4.16        3.25      0.35 o
   4   7   5       64.73       63.26      1.46 o
   5   7   5        2.73        2.11      0.42 o
   6   7   5        2.14        2.10      0.48 o
   7   7   5        3.54        4.98      0.57 o
  -8   8   5        0.68        1.76      0.37 o
  -7   8   5        3.54        3.02      0.36 o
  -6   8   5       22.32       21.44      0.60 o
  -5   8   5       74.52       69.64      1.52 o
  -4   8   5      164.59      161.28      5.09 o
  -3   8   5      249.01      250.46      4.77 o
  -2   8   5        2.17        3.31      0.33 o
  -1   8   5        6.40        7.51      0.43 o
   0   8   5      443.91      443.29      6.30 o
   1   8   5      114.64      107.06      1.84 o
   2   8   5       70.71       70.90      1.35 o
   3   8   5        7.46        9.85      0.57 o
   4   8   5       19.57       16.17      0.61 o
   5   8   5        3.09        5.27      0.55 o
   6   8   5       13.65       12.66      0.72 o
  -7   9   5        1.36        1.17      0.44 o
  -6   9   5        0.01        0.18      0.39 o
  -5   9   5        7.03       10.07      0.54 o
  -4   9   5       31.30       28.65      0.79 o
  -3   9   5       92.31       88.73      1.95 o
  -2   9   5      214.80      218.81      4.13 o
  -1   9   5       83.04       80.98      1.52 o
   0   9   5       13.69        9.98      0.51 o
   1   9   5       15.54       17.80      0.63 o
   2   9   5        6.36        4.51      0.51 o
   3   9   5        0.01        0.11      0.37 o
   4   9   5       35.11       36.85      1.66 o
   5   9   5       13.27       12.40      0.95 o
   6   9   5       17.09       16.76      1.01 o
  -7  10   5        4.37        4.73      0.57 o
  -6  10   5        0.33        0.33      0.42 o
  -5  10   5        4.15        6.01      0.60 o
  -4  10   5        5.04        5.17      0.51 o
  -3  10   5       17.01       16.41      0.79 o
  -2  10   5      660.74      696.32     10.03 o
  -1  10   5      128.33      128.49      2.54 o
   0  10   5       49.75       48.21      1.32 o
   1  10   5        5.13        3.94      0.43 o
   2  10   5       29.67       28.90      0.97 o
   3  10   5        1.18        3.98      0.55 o
   4  10   5       15.53       15.22      0.79 o
   5  10   5        3.23        5.21      0.72 o
  -5  11   5        6.57       10.90      0.75 o
  -4  11   5      213.98      218.34      4.37 o
  -3  11   5       31.71       34.66      1.16 o
  -2  11   5        5.35        5.64      0.57 o
  -1  11   5       35.10       35.72      1.19 o
   0  11   5        6.97        5.49      0.51 o
   1  11   5       11.10       12.72      0.63 o
   2  11   5       12.61       14.91      0.94 o
   3  11   5       32.80       28.90      1.03 o
   4  11   5       63.71       68.38      1.73 o
  -4  12   5       25.15       24.14      1.03 o
  -3  12   5       30.07       30.25      1.13 o
  -2  12   5       16.83       17.08      0.85 o
  -1  12   5       21.68       23.36      0.97 o
   0  12   5      186.76      193.92      6.30 o
   1  12   5        0.14        0.60      0.44 o
   2  12   5        0.22       -0.13      0.61 o
 -10   0   6       12.86       12.05      0.67 o
  -9   0   6       42.67       45.31      1.22 o
  -8   0   6       35.28       34.89      0.97 o
  -7   0   6        3.75        3.19      0.39 o
  -6   0   6      111.52      101.41      2.05 o
  -5   0   6      946.09      973.61     14.97 o
  -4   0   6      767.66      861.79     13.28 o
  -3   0   6      385.76      407.80      6.44 o
  -2   0   6       12.64        7.61      1.16 o
  -1   0   6      379.71      391.91      6.17 o
   0   0   6      161.98      151.78      2.54 o
   1   0   6     1850.18     2068.65     31.38 o
   2   0   6      508.85      544.59      8.46 o
   3   0   6      181.61      180.38      3.65 o
   4   0   6      370.98      343.04      6.59 o
   5   0   6        0.52        0.29      0.38 o
   6   0   6       95.81       88.95      2.19 o
   7   0   6       13.31       14.08      0.83 o
   8   0   6       32.38       30.84      1.90 o
 -10   1   6        4.70        5.84      0.45 o
  -9   1   6       11.92       12.12      0.45 o
  -8   1   6        5.54        5.42      0.34 o
  -7   1   6       80.70       72.06      1.07 o
  -6   1   6        5.26        7.10      0.31 o
  -5   1   6       30.51       33.00      0.59 o
  -4   1   6        0.07       -0.04      0.14 o
  -3   1   6        0.42        0.64      0.13 o
  -2   1   6        2.52        1.41      0.20 o
  -1   1   6        4.45        5.02      0.20 o
   0   1   6     1198.32     1291.50     13.91 o
   1   1   6        3.83        4.22      0.21 o
   2   1   6      974.59     1036.96     11.23 o
   3   1   6        0.23        1.43      0.24 o
   4   1   6      188.79      198.72      2.88 o
   5   1   6       90.92       84.05      1.47 o
   6   1   6       53.63       49.64      1.07 o
   7   1   6       23.09       21.20      0.69 o
   8   1   6        0.67        0.75      0.37 o
 -10   2   6       65.88       66.97      1.26 o
  -9   2   6       42.07       38.08      0.86 o
  -8   2   6       84.00       83.06      1.37 o
  -7   2   6      254.82      258.45      3.08 o
  -6   2   6       76.48       85.07      1.62 o
  -5   2   6      312.40      302.28      4.23 o
  -4   2   6       47.51       55.45      0.81 o
  -3   2   6      546.17      607.41      6.67 o
  -2   2   6      427.82      429.88      4.76 o
  -1   2   6      869.36      957.10     10.34 o
   0   2   6      185.42      178.37      2.07 o
   1   2   6        3.75        4.70      0.21 o
   2   2   6      421.94      426.64      5.14 o
   3   2   6       75.00       69.60      1.27 o
   4   2   6      126.89      120.63      1.88 o
   5   2   6        0.03        0.09      0.28 o
   6   2   6      121.33      110.44      2.34 o
   7   2   6       16.40       15.87      0.73 o
   8   2   6        5.81        6.75      1.22 o
 -10   3   6        9.13       10.99      0.55 o
  -9   3   6        3.59        3.00      0.35 o
  -8   3   6        3.44        4.02      0.35 o
  -7   3   6        9.87        9.55      0.42 o
  -6   3   6        5.39        4.26      0.29 o
  -5   3   6       63.71       58.10      0.99 o
  -4   3   6      280.42      308.06      4.67 o
  -3   3   6      222.60      239.93      2.77 o
  -2   3   6     1565.14     1671.91     19.44 o
  -1   3   6      125.85      121.66      1.46 o
   0   3   6       81.44       95.34      1.20 o
   1   3   6      276.45      337.18      3.79 o
   2   3   6       10.40       10.30      0.40 o
   3   3   6       31.08       34.53      1.06 o
   4   3   6       33.00       28.98      1.37 o
   5   3   6        1.23        1.06      0.37 o
   6   3   6        0.00        0.53      0.37 o
   7   3   6        2.68        3.09      0.51 o
   8   3   6       21.33       20.43      0.85 o
 -10   4   6       16.73       16.53      0.63 o
  -9   4   6        5.73        6.67      0.45 o
  -8   4   6      101.76       91.53      1.48 o
  -7   4   6      276.89      266.59      3.51 o
  -6   4   6       36.30       34.93      0.72 o
  -5   4   6      104.01      103.49      1.54 o
  -4   4   6       49.54       53.75      0.97 o
  -3   4   6        6.97        8.53      0.34 o
  -2   4   6      123.08      154.94      2.06 o
  -1   4   6       95.87       92.49      1.15 o
   0   4   6      263.23      259.44      3.28 o
   1   4   6      165.54      159.41      1.89 o
   2   4   6       26.46       27.18      0.64 o
   3   4   6        0.39        0.99      0.25 o
   4   4   6      388.68      386.94      6.13 o
   5   4   6       84.59       81.73      1.71 o
   6   4   6        3.38        3.38      0.70 o
   7   4   6        0.95        0.79      0.42 o
   8   4   6        2.41        2.07      0.51 o
  -9   5   6        3.97        4.74      0.41 o
  -8   5   6        0.75        0.38      0.33 o
  -7   5   6      132.22      132.62      2.96 o
  -6   5   6       18.71       19.55      0.56 o
  -5   5   6        7.53        6.86      0.34 o
  -4   5   6      435.51      431.54      5.37 o
  -3   5   6        0.08        0.06      0.19 o
  -2   5   6      111.34      108.25      1.54 o
  -1   5   6       39.66       47.32      0.79 o
   0   5   6        7.93        9.13      0.55 o
   1   5   6       48.52       53.79      1.39 o
   2   5   6      198.66      189.00      2.77 o
   3   5   6       60.84       63.94      1.19 o
   4   5   6      138.18      142.97      3.64 o
   5   5   6        3.13        2.76      0.46 o
   6   5   6       30.05       27.08      0.94 o
   7   5   6        0.30        0.63      0.44 o
  -9   6   6       11.96       13.88      0.56 o
  -8   6   6       12.14       13.49      0.52 o
  -7   6   6        3.10        2.33      0.31 o
  -6   6   6       65.72       58.14      1.03 o
  -5   6   6       20.06       17.39      0.51 o
  -4   6   6        6.71        7.93      0.40 o
  -3   6   6       23.84       23.67      0.55 o
  -2   6   6       32.91       32.41      1.37 o
  -1   6   6       20.18       23.77      0.94 o
   0   6   6      194.51      200.71      3.06 o
   1   6   6       25.98       26.47      0.69 o
   2   6   6      339.46      336.89      4.73 o
   3   6   6      301.91      289.17      4.17 o
   4   6   6        0.32        0.74      0.37 o
   5   6   6        0.04       -0.02      0.39 o
   6   6   6       28.66       24.71      0.88 o
   7   6   6        4.36        4.48      0.57 o
  -9   7   6        7.34        6.93      0.47 o
  -8   7   6       11.41       13.19      0.51 o
  -7   7   6       17.01       13.23      0.49 o
  -6   7   6      195.78      187.57      2.59 o
  -5   7   6       99.78       94.11      1.47 o
  -4   7   6       11.97       12.61      0.51 o
  -3   7   6      105.62      100.35      1.99 o
  -2   7   6        5.17        4.89      0.37 o
  -1   7   6       17.62       15.21      0.55 o
   0   7   6     1006.66     1015.67     13.86 o
   1   7   6       25.87       25.07      0.92 o
   2   7   6       21.72       25.06      1.01 o
   3   7   6       25.12       19.19      0.76 o
   4   7   6       28.58       21.45      0.79 o
   5   7   6       23.69       22.62      0.85 o
   6   7   6      113.89      109.72      4.39 o
  -8   8   6        6.99        7.05      0.51 o
  -7   8   6        8.70        6.42      0.51 o
  -6   8   6        1.96        3.25      0.38 o
  -5   8   6       24.30       21.56      0.73 o
  -4   8   6       12.71       11.77      0.59 o
  -3   8   6       19.68       16.54      0.61 o
  -2   8   6        9.10       10.00      0.49 o
  -1   8   6        2.10        2.38      0.33 o
   0   8   6      140.30      141.99      2.34 o
   1   8   6       39.75       39.11      1.79 o
   2   8   6      233.41      222.20      3.94 o
   3   8   6       15.12       14.80      0.73 o
   4   8   6        5.61        6.32      0.57 o
   5   8   6        3.37        2.76      0.61 o
   6   8   6       22.03       22.78      1.58 o
  -7   9   6        0.20        0.61      0.49 o
  -6   9   6       13.00       13.11      0.61 o
  -5   9   6        0.96        0.40      0.32 o
  -4   9   6       78.35       76.03      1.79 o
  -3   9   6      327.09      331.56      8.15 o
  -2   9   6      355.87      363.20      8.80 o
  -1   9   6       93.17       91.17      1.68 o
   0   9   6        0.00        0.03      0.33 o
   1   9   6       84.70       74.94      1.49 o
   2   9   6        0.27        0.33      0.39 o
   3   9   6       23.51       23.14      0.91 o
   4   9   6       49.70       47.20      1.34 o
   5   9   6       13.73       14.02      0.90 o
  -6  10   6        0.04        0.87      0.44 o
  -5  10   6       10.93       10.12      0.70 o
  -4  10   6       15.20       14.56      0.79 o
  -3  10   6       84.82       92.05      2.56 o
  -2  10   6        1.33        0.91      0.40 o
  -1  10   6        0.27        0.49      0.53 o
   0  10   6       69.78       74.58      1.49 o
   1  10   6        0.45        0.76      0.39 o
   2  10   6        4.85        5.12      0.57 o
   3  10   6        0.17        0.45      0.42 o
   4  10   6        0.97       -0.05      0.46 o
  -5  11   6       22.91       21.47      0.94 o
  -4  11   6       59.51       59.27      1.94 o
  -3  11   6        0.00        0.13      0.44 o
  -2  11   6       41.31       37.58      1.22 o
  -1  11   6       13.19       15.44      0.75 o
   0  11   6        1.52        2.05      0.41 o
   1  11   6       17.00       15.55      0.76 o
   2  11   6        0.98        0.48      0.46 o
   3  11   6        2.71        3.12      0.55 o
  -3  12   6       15.12       14.45      1.02 o
  -2  12   6       15.79       16.72      0.85 o
  -1  12   6       24.16       25.64      1.06 o
   0  12   6        3.58        4.33      0.80 o
   1  12   6        6.43        6.95      0.83 o
 -10   1   7       10.77       12.75      0.56 o
  -9   1   7       25.66       28.82      0.75 o
  -8   1   7        0.56        0.63      0.28 o
  -7   1   7        8.65        8.82      0.37 o
  -6   1   7       31.91       30.99      0.66 o
  -5   1   7       47.58       41.88      0.74 o
  -4   1   7       81.99       96.72      1.26 o
  -3   1   7      345.95      395.38      4.44 o
  -2   1   7       64.05       72.25      0.99 o
  -1   1   7      834.13      981.33     10.63 o
   0   1   7      512.89      565.09      6.83 o
   1   1   7       48.24       51.42      0.74 o
   2   1   7       72.76       77.92      1.31 o
   3   1   7       11.30       10.07      0.45 o
   4   1   7       13.27       10.67      0.55 o
   5   1   7       26.92       24.30      0.69 o
   6   1   7       55.47       59.80      1.23 o
   7   1   7        9.08        8.59      0.55 o
   8   1   7        5.33        6.11      0.63 o
 -10   2   7       55.78       54.67      1.13 o
  -9   2   7       90.05       87.46      1.48 o
  -8   2   7        0.41        0.92      0.28 o
  -7   2   7        2.76        2.64      0.31 o
  -6   2   7        4.14        5.02      0.34 o
  -5   2   7       65.65       69.05      0.99 o
  -4   2   7       16.56       16.99      0.40 o
  -3   2   7        6.79        6.91      0.27 o
  -2   2   7      675.45      720.08      7.86 o
  -1   2   7      847.61      916.01      9.94 o
   0   2   7       85.17      101.63      1.28 o
   1   2   7       60.40       56.19      0.90 o
   2   2   7        0.94        2.23      0.23 o
   3   2   7       62.18       66.38      1.16 o
   4   2   7       34.86       32.34      0.75 o
   5   2   7        0.13        0.52      0.42 o
   6   2   7        1.32        1.66      0.47 o
   7   2   7       13.29       15.28      0.76 o
 -10   3   7        4.57        5.36      0.46 o
  -9   3   7       25.03       25.34      0.72 o
  -8   3   7       33.80       33.38      0.80 o
  -7   3   7       45.60       41.75      0.86 o
  -6   3   7       30.32       28.04      0.65 o
  -5   3   7      291.60      279.77      3.60 o
  -4   3   7      146.40      162.31      2.22 o
  -3   3   7      223.66      247.23      3.19 o
  -2   3   7      315.94      314.27      3.85 o
  -1   3   7       60.50       71.00      0.97 o
   0   3   7       10.01        9.94      0.28 o
   1   3   7        7.02        6.64      0.26 o
   2   3   7       41.29       39.41      0.70 o
   3   3   7        1.55        1.02      0.27 o
   4   3   7      397.30      409.04      8.03 o
   5   3   7        1.00        2.60      0.80 o
   6   3   7       81.43       82.93      2.43 o
   7   3   7       12.86       12.76      0.76 o
 -10   4   7        2.98        3.56      0.45 o
  -9   4   7       54.45       53.98      1.28 o
  -8   4   7       96.84       88.56      1.48 o
  -7   4   7       13.08        8.85      0.45 o
  -6   4   7        3.07        2.13      0.28 o
  -5   4   7        8.99        9.62      0.37 o
  -4   4   7      167.33      173.52      2.64 o
  -3   4   7      281.13      295.37      6.54 o
  -2   4   7       80.98       84.63      1.26 o
  -1   4   7        4.08        4.13      0.25 o
   0   4   7      288.11      294.33      3.35 o
   1   4   7       12.68       11.02      0.33 o
   2   4   7        0.00        0.09      0.23 o
   3   4   7       67.10       66.46      1.43 o
   4   4   7       16.89       15.95      0.67 o
   5   4   7       21.15       23.61      0.82 o
   6   4   7        1.51        1.58      0.46 o
   7   4   7        0.48        1.02      0.44 o
  -9   5   7       40.11       40.02      1.04 o
  -8   5   7        6.04        5.53      0.47 o
  -7   5   7       13.37       12.61      0.56 o
  -6   5   7       18.64       17.19      0.51 o
  -5   5   7      154.21      149.50      2.11 o
  -4   5   7       92.96       94.42      1.44 o
  -3   5   7        7.27        5.75      0.29 o
  -2   5   7      127.42      136.22      1.89 o
  -1   5   7       69.43       67.23      1.27 o
   0   5   7        8.69        7.96      0.38 o
   1   5   7      222.66      231.95      3.44 o
   2   5   7      473.34      465.53      7.56 o
   3   5   7      119.99      126.03      2.34 o
   4   5   7        0.36        0.49      0.39 o
   5   5   7       69.85       61.56      1.56 o
   6   5   7        7.12        6.63      0.57 o
   7   5   7        6.61        8.11      0.73 o
  -9   6   7        1.30        2.05      0.39 o
  -8   6   7       12.54       13.70      0.64 o
  -7   6   7        7.03        6.36      0.43 o
  -6   6   7      286.80      267.23      3.54 o
  -5   6   7       31.61       28.77      0.66 o
  -4   6   7      101.57      102.38      1.55 o
  -3   6   7        1.04        1.27      0.29 o
  -2   6   7      197.86      185.75      2.86 o
  -1   6   7      121.50      119.18      2.51 o
   0   6   7        0.67        1.69      0.55 o
   1   6   7      134.93      136.40      2.59 o
   2   6   7       58.63       56.53      1.77 o
   3   6   7       41.59       43.69      1.05 o
   4   6   7       18.85       17.73      0.72 o
   5   6   7        0.72        0.76      0.39 o
   6   6   7        5.18        4.21      0.57 o
  -8   7   7        0.81        1.15      0.33 o
  -7   7   7        1.90        2.31      0.33 o
  -6   7   7        0.29        0.85      0.33 o
  -5   7   7      125.09      130.91      4.19 o
  -4   7   7       40.61       37.17      0.91 o
  -3   7   7       26.16       21.84      0.69 o
  -2   7   7       37.34       36.35      0.87 o
  -1   7   7      242.67      237.13      3.57 o
   0   7   7      311.55      295.43      4.35 o
   1   7   7       13.84       17.62      1.13 o
   2   7   7        0.36        0.00      0.34 o
   3   7   7       45.93       40.32      1.13 o
   4   7   7        7.56        7.01      0.72 o
   5   7   7        0.64       -0.32      0.63 o
   6   7   7        0.01        0.58      0.44 o
  -8   8   7        0.04       -0.18      0.35 o
  -7   8   7        0.44        0.04      0.34 o
  -6   8   7       19.42       19.98      0.69 o
  -5   8   7        4.95        4.52      0.45 o
  -4   8   7      178.74      166.51      2.73 o
  -3   8   7       21.39       20.50      0.69 o
  -2   8   7        0.21        0.71      0.32 o
  -1   8   7       31.18       29.01      0.81 o
   0   8   7       88.65       93.92      1.70 o
   1   8   7       53.96       53.26      1.37 o
   2   8   7       43.26       47.32      3.01 o
   3   8   7       28.57       26.39      0.94 o
   4   8   7        4.76        4.65      0.72 o
   5   8   7        0.10       -0.24      0.56 o
  -7   9   7       44.42       48.65      1.72 o
  -6   9   7        0.43        0.48      0.39 o
  -5   9   7       38.65       37.23      1.21 o
  -4   9   7       52.70       47.67      1.13 o
  -3   9   7       14.17       13.33      0.63 o
  -2   9   7      141.70      135.25      3.44 o
  -1   9   7      118.81      120.53      3.32 o
   0   9   7        0.30        1.01      0.33 o
   1   9   7       24.82       20.96      0.85 o
   2   9   7        0.22        0.30      0.49 o
   3   9   7        0.64       -0.09      0.39 o
   4   9   7        1.39        4.76      0.79 o
  -6  10   7        9.66       11.16      0.96 o
  -5  10   7        1.26        1.00      0.40 o
  -4  10   7        0.44        0.43      0.37 o
  -3  10   7       60.95       57.50      1.29 o
  -2  10   7      138.17      139.78      4.90 o
  -1  10   7        0.71        0.84      0.35 o
   0  10   7       44.55       44.86      1.88 o
   1  10   7       16.93       16.79      0.79 o
   2  10   7        6.56        6.98      0.78 o
   3  10   7        8.55        8.28      0.67 o
  -4  11   7       26.21       24.23      1.42 o
  -3  11   7        0.06        0.46      0.41 o
  -2  11   7        1.21        1.74      0.41 o
  -1  11   7       64.84       60.88      1.39 o
   0  11   7        2.71        2.48      0.51 o
   1  11   7       32.11       36.44      1.90 o
   2  11   7        2.46        5.09      0.78 o
 -10   0   8       98.70      102.22      2.73 o
  -9   0   8       18.42       18.63      1.01 o
  -8   0   8      167.77      163.71      3.80 o
  -7   0   8      214.78      197.75      3.50 o
  -6   0   8      422.40      433.13      6.94 o
  -5   0   8      229.19      221.84      3.75 o
  -4   0   8      847.14      839.52     29.81 o
  -3   0   8      264.08      276.60      5.66 o
  -2   0   8      233.64      255.61      4.19 o
  -1   0   8      818.25      861.30     13.28 o
   0   0   8      538.56      555.25      8.69 o
   1   0   8      393.27      421.71      8.01 o
   2   0   8      297.45      292.89      7.09 o
   3   0   8        8.53        9.55      0.67 o
   4   0   8        8.46        7.20      0.61 o
   5   0   8       17.23       14.79      0.83 o
   6   0   8       38.94       39.53      1.40 o
   7   0   8       56.96       57.64      1.79 o
 -10   1   8        2.50        2.18      0.48 o
  -9   1   8       31.47       32.87      0.81 o
  -8   1   8      154.52      159.80      2.33 o
  -7   1   8      203.69      205.79      2.82 o
  -6   1   8       30.81       31.95      0.70 o
  -5   1   8       57.34       49.69      0.81 o
  -4   1   8       57.87       52.52      0.81 o
  -3   1   8      112.55      100.84      1.32 o
  -2   1   8      230.05      222.55      2.62 o
  -1   1   8      257.74      288.96      3.32 o
   0   1   8      289.35      288.20      3.30 o
   1   1   8      543.05      598.24      7.16 o
   2   1   8       15.99       16.46      0.51 o
   3   1   8       40.78       40.88      0.87 o
   4   1   8        9.89        9.66      0.47 o
   5   1   8        0.01        0.00      0.32 o
   6   1   8       24.60       23.10      0.73 o
   7   1   8        2.26        2.99      0.53 o
 -10   2   8        2.95        3.95      0.43 o
  -9   2   8        3.26        2.72      0.38 o
  -8   2   8      171.49      174.42      2.49 o
  -7   2   8       82.46       85.54      1.39 o
  -6   2   8       14.42       18.09      0.84 o
  -5   2   8        4.45        3.72      0.34 o
  -4   2   8      322.75      319.78      4.06 o
  -3   2   8      176.89      164.78      2.93 o
  -2   2   8       24.01       26.68      0.50 o
  -1   2   8        8.47        7.66      0.38 o
   0   2   8        0.95        3.02      0.32 o
   1   2   8      166.20      166.34      4.74 o
   2   2   8       46.39       46.46      0.92 o
   3   2   8       78.31       80.74      1.39 o
   4   2   8        8.52        8.59      0.49 o
   5   2   8       86.96       89.53      1.86 o
   6   2   8       11.21       12.77      0.70 o
   7   2   8       12.37       13.29      0.82 o
 -10   3   8       41.86       47.35      1.07 o
  -9   3   8        0.54        0.89      0.35 o
  -8   3   8       31.17       31.45      0.90 o
  -7   3   8      198.62      200.63      2.77 o
  -6   3   8       79.72       77.90      1.32 o
  -5   3   8        1.29        1.57      0.26 o
  -4   3   8       94.06       94.51      2.26 o
  -3   3   8      229.45      261.76      3.40 o
  -2   3   8      247.86      236.81      3.39 o
  -1   3   8       83.68       84.11      1.32 o
   0   3   8       61.68       59.75      1.07 o
   1   3   8       40.30       37.61      0.68 o
   2   3   8       18.96       22.40      0.76 o
   3   3   8        0.16        0.16      0.37 o
   4   3   8       88.36       88.37      1.83 o
   5   3   8       51.07       56.55      4.21 o
   6   3   8        0.00        0.09      0.42 o
   7   3   8       32.99       36.51      1.44 o
  -9   4   8       20.24       18.89      0.65 o
  -8   4   8      147.71      137.57      2.07 o
  -7   4   8        5.43        5.39      0.41 o
  -6   4   8      173.81      155.17      2.23 o
  -5   4   8       15.16       17.56      0.53 o
  -4   4   8        3.01        4.78      0.53 o
  -3   4   8       16.95        9.71      0.37 o
  -2   4   8       53.64       55.03      0.92 o
  -1   4   8       46.13       41.13      0.76 o
   0   4   8       26.50       30.57      0.75 o
   1   4   8       37.99       38.40      0.96 o
   2   4   8        7.49        6.52      0.51 o
   3   4   8       39.97       41.70      1.09 o
   4   4   8      111.00      111.79      2.90 o
   5   4   8       39.77       36.75      1.13 o
   6   4   8        8.08        9.76      0.67 o
  -9   5   8       80.69       87.15      1.76 o
  -8   5   8       38.99       46.15      0.99 o
  -7   5   8       59.45       57.20      1.22 o
  -6   5   8       10.97        9.99      0.44 o
  -5   5   8       40.13       35.16      0.76 o
  -4   5   8       79.45       80.67      1.29 o
  -3   5   8      155.02      150.65      2.12 o
  -2   5   8       33.75       33.89      0.81 o
  -1   5   8        0.04        0.12      0.19 o
   0   5   8       82.59       77.54      1.88 o
   1   5   8      267.00      252.24      5.35 o
   2   5   8      413.41      415.03      6.80 o
   3   5   8        7.97       10.13      0.63 o
   4   5   8        4.35        4.51      0.51 o
   5   5   8       96.66       97.88      3.17 o
   6   5   8        2.53        3.76      0.57 o
  -9   6   8        0.23        1.36      0.37 o
  -8   6   8        2.92        2.19      0.35 o
  -7   6   8      105.42      101.71      1.74 o
  -6   6   8      142.87      125.06      1.89 o
  -5   6   8       45.74       41.17      0.99 o
  -4   6   8       31.23       25.84      0.75 o
  -3   6   8        0.80        0.74      0.27 o
  -2   6   8       26.16       22.79      0.67 o
  -1   6   8       20.83       20.89      0.67 o
   0   6   8       86.08       88.31      1.61 o
   1   6   8       28.46       24.09      0.85 o
   2   6   8       36.33       37.58      1.53 o
   3   6   8       24.46       23.57      1.06 o
   4   6   8        5.73        7.41      0.95 o
   5   6   8        6.34        7.78      1.74 o
   6   6   8        1.37        2.16      0.65 o
  -8   7   8        2.02        2.66      0.45 o
  -7   7   8       22.65       29.76      0.89 o
  -6   7   8       43.94       44.99      1.09 o
  -5   7   8       23.00       23.59      0.75 o
  -4   7   8       77.23       75.71      1.50 o
  -3   7   8      180.86      169.76      2.76 o
  -2   7   8      167.04      164.68      2.68 o
  -1   7   8      309.56      304.78      5.79 o
   0   7   8      203.85      185.52      2.92 o
   1   7   8      118.93      115.44      2.32 o
   2   7   8        7.58        8.54      0.60 o
   3   7   8       54.59       50.27      1.68 o
   4   7   8       46.10       48.55      1.62 o
   5   7   8       24.51       19.65      3.65 o
  -7   8   8       16.29       20.75      0.80 o
  -6   8   8       18.52       17.96      0.69 o
  -5   8   8       77.80       72.47      1.51 o
  -4   8   8      214.93      197.92      3.15 o
  -3   8   8       10.66       11.24      0.55 o
  -2   8   8       56.00       54.72      1.21 o
  -1   8   8       15.01       13.89      0.59 o
   0   8   8        1.16        0.79      0.42 o
   1   8   8      115.30      120.01      2.44 o
   2   8   8        0.67        0.88      0.39 o
   3   8   8        0.02       -0.14      0.49 o
   4   8   8        2.13        3.09      0.67 o
  -6   9   8        2.85        4.59      0.48 o
  -5   9   8       16.58       18.64      0.69 o
  -4   9   8       57.68       56.30      1.29 o
  -3   9   8      149.60      152.68      2.60 o
  -2   9   8       89.05       86.58      1.70 o
  -1   9   8        0.17        0.16      0.35 o
   0   9   8        6.27        7.54      0.60 o
   1   9   8       10.21       10.10      0.70 o
   2   9   8        6.67        7.57      0.64 o
   3   9   8        6.02        7.10      0.83 o
   4   9   8        1.20        2.46      0.67 o
  -5  10   8       23.83       21.77      0.83 o
  -4  10   8        7.15        8.00      0.59 o
  -3  10   8        6.60        6.05      0.55 o
  -2  10   8      101.46      104.41      1.98 o
  -1  10   8       15.99       17.62      0.71 o
   0  10   8        2.90        3.10      0.51 o
   1  10   8        6.67        5.75      0.60 o
   2  10   8        2.89        3.42      0.65 o
  -3  11   8       28.66       25.59      0.98 o
  -2  11   8        0.56        0.72      0.41 o
  -1  11   8        0.92        1.56      0.44 o
   0  11   8        0.01       -0.38      0.42 o
   1  11   8        0.01        0.33      0.48 o
 -10   1   9        0.73        0.99      0.41 o
  -9   1   9       72.03       69.71      1.46 o
  -8   1   9       12.01       11.52      0.49 o
  -7   1   9       80.15       80.10      1.35 o
  -6   1   9      826.11      814.34      9.94 o
  -5   1   9      341.82      336.31      4.31 o
  -4   1   9      139.72      120.02      1.75 o
  -3   1   9       22.76       24.90      0.52 o
  -2   1   9       31.41       43.83      0.72 o
  -1   1   9       71.42       76.00      1.42 o
   0   1   9       75.00       76.67      1.19 o
   1   1   9      125.32      123.35      1.92 o
   2   1   9       61.79       63.92      1.77 o
   3   1   9       25.21       26.48      0.73 o
   4   1   9        3.27        4.00      0.43 o
   5   1   9      101.52      103.26      1.82 o
   6   1   9       10.95       12.36      0.72 o
  -9   2   9        0.06       -0.19      0.32 o
  -8   2   9      120.85      121.37      1.91 o
  -7   2   9       31.45       35.14      0.79 o
  -6   2   9      362.77      350.64      4.52 o
  -5   2   9        6.69        7.05      0.44 o
  -4   2   9      301.43      299.45      7.29 o
  -3   2   9       15.19       14.15      0.44 o
  -2   2   9      513.19      542.17      6.68 o
  -1   2   9       15.30       19.05      0.49 o
   0   2   9       19.51       18.66      0.46 o
   1   2   9       79.69       82.47      1.40 o
   2   2   9       45.59       46.24      0.99 o
   3   2   9        0.02        0.01      0.30 o
   4   2   9       45.36       44.61      1.16 o
   5   2   9        1.22        0.58      0.44 o
   6   2   9       63.31       64.07      1.58 o
  -9   3   9        0.01        0.54      0.34 o
  -8   3   9      303.19      294.43      3.96 o
  -7   3   9       41.94       44.01      0.93 o
  -6   3   9       39.73       35.62      1.07 o
  -5   3   9      315.19      317.27      4.12 o
  -4   3   9      126.54      115.08      1.71 o
  -3   3   9      112.99      101.35      1.52 o
  -2   3   9       15.40       14.10      0.43 o
  -1   3   9       13.61       13.94      0.44 o
   0   3   9      129.17      121.44      1.74 o
   1   3   9       28.95       27.26      0.68 o
   2   3   9      311.96      296.38      4.83 o
   3   3   9      684.85      710.84     10.95 o
   4   3   9       23.07       25.86      0.88 o
   5   3   9        2.30        2.33      0.48 o
   6   3   9        4.42        5.89      0.60 o
  -9   4   9        0.01        0.33      0.34 o
  -8   4   9        0.57        1.03      0.32 o
  -7   4   9       30.48       34.10      0.79 o
  -6   4   9      592.71      595.40      7.41 o
  -5   4   9      131.41      137.62      2.02 o
  -4   4   9        8.27        4.97      0.39 o
  -3   4   9        6.28        7.70      0.36 o
  -2   4   9      136.09      149.33      2.08 o
  -1   4   9       60.45       65.24      1.25 o
   0   4   9      121.74      123.99      2.38 o
   1   4   9       45.60       43.02      1.09 o
   2   4   9        0.08       -0.11      0.49 o
   3   4   9       30.06       26.76      0.88 o
   4   4   9       16.85       15.39      0.72 o
   5   4   9       28.08       26.63      0.94 o
   6   4   9        7.03        7.41      0.70 o
  -9   5   9        0.01        0.17      0.48 o
  -8   5   9        3.51        4.06      0.41 o
  -7   5   9       16.05       18.18      0.64 o
  -6   5   9       44.58       38.41      0.83 o
  -5   5   9        0.58        1.27      0.31 o
  -4   5   9        0.85        0.58      0.30 o
  -3   5   9        1.98        4.87      0.43 o
  -2   5   9      282.53      288.76      4.27 o
  -1   5   9      349.29      354.23      5.13 o
   0   5   9      483.31      457.04      7.44 o
   1   5   9      322.56      322.30      7.48 o
   2   5   9        0.66        1.51      0.56 o
   3   5   9       63.95       64.86      1.91 o
   4   5   9        7.92       10.46      0.90 o
   5   5   9       19.05       20.03      0.88 o
  -8   6   9       12.73       14.56      0.57 o
  -7   6   9        2.36        1.29      0.41 o
  -6   6   9       56.53       51.78      1.21 o
  -5   6   9        0.02        0.78      0.33 o
  -4   6   9      364.06      364.75      5.36 o
  -3   6   9      134.75      132.51      2.26 o
  -2   6   9       21.16       20.08      0.84 o
  -1   6   9      166.59      162.68      3.67 o
   0   6   9       34.85       35.01      1.39 o
   1   6   9       38.51       35.95      1.09 o
   2   6   9       37.49       34.33      1.35 o
   3   6   9        8.49        9.98      0.83 o
   4   6   9        0.27        0.98      0.61 o
   5   6   9        0.20        0.53      0.61 o
  -8   7   9        3.82        5.60      0.53 o
  -7   7   9        2.39        3.39      0.45 o
  -6   7   9       10.51        8.38      0.55 o
  -5   7   9       66.12       62.11      1.37 o
  -4   7   9       13.17       13.22      0.59 o
  -3   7   9        4.82        4.75      0.43 o
  -2   7   9      248.29      241.96      5.48 o
  -1   7   9      155.17      154.54      2.66 o
   0   7   9        4.24        5.25      0.53 o
   1   7   9        2.30        3.41      0.51 o
   2   7   9        5.34        6.46      0.72 o
   3   7   9        1.01        0.48      0.53 o
   4   7   9       13.31       13.79      1.01 o
  -7   8   9        0.78        1.11      0.40 o
  -6   8   9        3.71        5.30      0.49 o
  -5   8   9        0.29        0.26      0.35 o
  -4   8   9      167.62      156.96      2.68 o
  -3   8   9      113.95      108.83      2.52 o
  -2   8   9       75.21       74.44      1.51 o
  -1   8   9       32.34       30.68      0.89 o
   0   8   9        0.93        0.11      0.42 o
   1   8   9        0.00       -0.27      0.42 o
   2   8   9       51.37       53.66      2.06 o
   3   8   9        3.50        3.13      0.72 o
   4   8   9        0.04        0.62      0.61 o
  -6   9   9        7.93        9.32      0.63 o
  -5   9   9        0.04        0.36      0.37 o
  -4   9   9       30.10       31.51      0.95 o
  -3   9   9        1.04        2.03      0.43 o
  -2   9   9       59.90       55.36      1.27 o
  -1   9   9       77.96       77.69      1.83 o
   0   9   9       12.27       12.84      0.75 o
   1   9   9        4.24        6.35      1.39 o
   2   9   9       17.25       19.95      0.91 o
   3   9   9        0.88        2.67      0.71 o
  -4  10   9        0.01        0.37      0.35 o
  -3  10   9       14.89       14.42      0.67 o
  -2  10   9       59.60       54.64      1.31 o
  -1  10   9        0.88        0.07      0.42 o
   0  10   9       74.82       79.83      1.92 o
   1  10   9       13.26       14.45      0.85 o
  -9   0  10       49.44       54.37      1.78 o
  -8   0  10      102.23       98.73      2.93 o
  -7   0  10        1.22        0.63      0.63 o
  -6   0  10      264.72      264.19      5.59 o
  -5   0  10       68.87       76.70      2.12 o
  -4   0  10      141.61      143.77      2.65 o
  -3   0  10      723.45      701.16     11.00 o
  -2   0  10     1153.49     1173.82     18.11 o
  -1   0  10       24.13       24.68      0.76 o
   0   0  10      202.63      210.47      4.33 o
   1   0  10      100.09       93.39      2.24 o
   2   0  10        4.11        5.26      0.61 o
   3   0  10       62.52       61.14      1.68 o
   4   0  10        6.15        7.16      0.67 o
   5   0  10       48.52       52.47      2.85 o
   6   0  10        1.84        1.74      0.95 o
  -9   1  10        4.17        5.47      0.53 o
  -8   1  10       86.90       89.14      1.71 o
  -7   1  10        3.96        3.91      0.45 o
  -6   1  10      300.80      292.83      3.87 o
  -5   1  10       62.72       55.32      1.70 o
  -4   1  10      943.36      913.25     11.07 o
  -3   1  10       15.88       12.77      0.46 o
  -2   1  10       69.83       62.91      0.97 o
  -1   1  10        3.73        2.40      0.32 o
   0   1  10       22.62       24.74      0.82 o
   1   1  10        1.82        2.41      0.36 o
   2   1  10       59.82       55.37      1.13 o
   3   1  10       33.83       33.53      0.87 o
   4   1  10      124.40      126.62      2.12 o
   5   1  10       87.35       92.27      1.98 o
   6   1  10        1.23        1.69      0.55 o
  -9   2  10        1.10        2.91      0.45 o
  -8   2  10       15.03       14.95      0.59 o
  -7   2  10       23.70       21.81      0.67 o
  -6   2  10       58.13       50.86      1.01 o
  -5   2  10      128.46      132.62      1.97 o
  -4   2  10      795.82      790.72     10.89 o
  -3   2  10       32.79       29.24      0.69 o
  -2   2  10        7.01        8.59      0.41 o
  -1   2  10      398.02      385.62      4.87 o
   0   2  10       84.25       89.77      1.37 o
   1   2  10        8.99        7.54      0.45 o
   2   2  10       69.71       72.11      1.55 o
   3   2  10       35.53       34.56      1.03 o
   4   2  10        1.01        1.16      0.42 o
   5   2  10        4.81        6.22      0.64 o
  -9   3  10        9.11       11.11      0.57 o
  -8   3  10       84.47       90.35      1.55 o
  -7   3  10       15.71       13.70      0.56 o
  -6   3  10       16.37       16.73      0.57 o
  -5   3  10       68.81       76.63      1.29 o
  -4   3  10        4.47        5.16      0.77 o
  -3   3  10        0.13        0.31      0.25 o
  -2   3  10       15.89       17.42      0.61 o
  -1   3  10       13.21        9.62      0.40 o
   0   3  10      176.66      176.20      3.87 o
   1   3  10      160.60      159.14      3.59 o
   2   3  10       75.98       76.27      1.98 o
   3   3  10       12.43       13.96      0.70 o
   4   3  10       27.94       29.59      0.97 o
   5   3  10       15.26       16.73      0.91 o
  -9   4  10        0.27        0.17      0.32 o
  -8   4  10        5.20        5.91      0.46 o
  -7   4  10       81.25       75.27      1.35 o
  -6   4  10       49.58       46.03      0.96 o
  -5   4  10       56.65       55.82      1.04 o
  -4   4  10      108.22       94.69      1.66 o
  -3   4  10       40.13       41.33      0.97 o
  -2   4  10       64.60       66.13      1.33 o
  -1   4  10      109.53       92.87      1.67 o
   0   4  10        0.51        1.78      0.42 o
   1   4  10      174.78      162.84      4.05 o
   2   4  10        9.52       12.23      0.90 o
   3   4  10        1.12        1.77      0.61 o
   4   4  10       20.82       17.44      1.01 o
   5   4  10        7.20        8.67      0.70 o
  -8   5  10        0.32        0.29      0.35 o
  -7   5  10        1.07        1.71      0.37 o
  -6   5  10        1.87        1.04      0.31 o
  -5   5  10        4.24        4.11      0.43 o
  -4   5  10      424.38      405.38      5.92 o
  -3   5  10      271.47      263.45      4.01 o
  -2   5  10        0.88        1.63      0.33 o
  -1   5  10       29.06       27.63      0.75 o
   0   5  10      239.52      230.82      4.09 o
   1   5  10        1.93        2.83      0.61 o
   2   5  10       23.35       22.29      1.06 o
   3   5  10        9.13       10.85      0.90 o
   4   5  10       51.52       46.08      1.62 o
   5   5  10       13.67       12.45      1.90 o
  -8   6  10       26.74       27.28      0.97 o
  -7   6  10        0.47        0.85      0.37 o
  -6   6  10       17.47       17.79      0.69 o
  -5   6  10       28.40       24.10      0.79 o
  -4   6  10       21.07       23.25      0.75 o
  -3   6  10        0.91        3.01      0.46 o
  -2   6  10      131.12      118.74      2.06 o
  -1   6  10       60.82       51.58      1.54 o
   0   6  10        5.39        5.70      0.53 o
   1   6  10       40.31       33.30      1.35 o
   2   6  10       44.98       49.97      1.68 o
   3   6  10        0.51        0.92      0.61 o
   4   6  10       10.48       13.28      1.06 o
  -7   7  10        0.05       -0.06      0.37 o
  -6   7  10      111.92      115.64      2.14 o
  -5   7  10       38.19       39.25      1.05 o
  -4   7  10        1.01        0.54      0.35 o
  -3   7  10       50.61       50.86      1.68 o
  -2   7  10        0.10        0.40      0.33 o
  -1   7  10       95.19       90.52      2.01 o
   0   7  10      150.90      157.76      3.05 o
   1   7  10       92.27       96.13      5.87 o
   2   7  10       17.78       15.38      1.01 o
   3   7  10       11.42       13.93      1.27 o
  -6   8  10        5.42        5.53      0.51 o
  -5   8  10       12.09       11.34      0.73 o
  -4   8  10        0.29        1.60      0.37 o
  -3   8  10       56.09       49.65      1.20 o
  -2   8  10       36.93       40.61      1.05 o
  -1   8  10        0.00       -0.19      0.42 o
   0   8  10        7.44        9.47      0.70 o
   1   8  10        5.08        7.19      0.78 o
   2   8  10       13.78       18.07      1.12 o
   3   8  10        2.10        2.34      0.72 o
  -5   9  10        6.72        7.34      0.61 o
  -4   9  10        0.35       -0.10      0.35 o
  -3   9  10       16.13       16.72      0.71 o
  -2   9  10       10.31       12.78      0.67 o
  -1   9  10        7.70        8.60      0.70 o
   0   9  10       22.01       21.53      0.94 o
   1   9  10       56.28       60.09      1.91 o
  -2  10  10       50.18       56.57      1.58 o
  -1  10  10        2.30        3.82      0.60 o
  -9   1  11        0.79        0.08      0.37 o
  -8   1  11       12.06       12.74      0.59 o
  -7   1  11      194.65      198.71      3.18 o
  -6   1  11      389.45      404.90      5.89 o
  -5   1  11      242.14      243.82      3.72 o
  -4   1  11      519.29      524.50      6.57 o
  -3   1  11        1.27        1.20      0.29 o
  -2   1  11       40.27       39.83      0.84 o
  -1   1  11       35.99       36.65      0.91 o
   0   1  11      267.51      260.90      3.76 o
   1   1  11       22.89       20.50      0.69 o
   2   1  11       84.85       88.07      1.96 o
   3   1  11       91.42       92.91      1.98 o
   4   1  11       14.60       16.99      1.19 o
   5   1  11       10.87       13.16      0.82 o
  -9   2  11        0.95        0.43      0.37 o
  -8   2  11        1.53        3.80      0.48 o
  -7   2  11      129.74      128.82      2.27 o
  -6   2  11        1.13        1.30      0.34 o
  -5   2  11       21.35       20.09      0.69 o
  -4   2  11       11.11       11.69      0.53 o
  -3   2  11       88.94       86.17      1.40 o
  -2   2  11        1.36        1.90      0.31 o
  -1   2  11       13.15       14.44      0.59 o
   0   2  11       20.50       20.25      0.79 o
   1   2  11       79.47       73.95      2.02 o
   2   2  11        4.73        4.76      0.55 o
   3   2  11        2.05        1.21      0.46 o
   4   2  11        1.85        2.34      0.48 o
   5   2  11        4.13        6.06      0.67 o
  -8   3  11       60.60       60.11      1.21 o
  -7   3  11       12.17       11.99      0.56 o
  -6   3  11       78.50       76.81      1.37 o
  -5   3  11       33.45       34.30      0.82 o
  -4   3  11      114.73      117.07      1.79 o
  -3   3  11      195.81      176.71      2.49 o
  -2   3  11     1408.36     1398.57     19.00 o
  -1   3  11        0.05       -0.01      0.52 o
   0   3  11       14.50       12.68      0.90 o
   1   3  11      227.89      230.72      4.89 o
   2   3  11       27.35       23.95      1.06 o
   3   3  11       21.69       21.95      1.12 o
   4   3  11       26.93       25.25      1.82 o
  -8   4  11       29.18       28.14      0.83 o
  -7   4  11        0.01        0.63      0.32 o
  -6   4  11       20.20       24.99      0.70 o
  -5   4  11      143.30      147.18      2.18 o
  -4   4  11       45.36       44.32      1.07 o
  -3   4  11        9.46        8.82      0.52 o
  -2   4  11       31.06       29.73      0.83 o
  -1   4  11       14.51       17.80      0.76 o
   0   4  11       71.46       67.40      2.70 o
   1   4  11       33.96       38.93      1.46 o
   2   4  11        0.46        0.40      0.56 o
   3   4  11       30.50       29.36      1.29 o
   4   4  11       15.61       17.95      1.06 o
  -8   5  11        6.10        6.30      0.55 o
  -7   5  11       13.34       11.38      0.64 o
  -6   5  11       13.76       13.64      0.69 o
  -5   5  11       69.77       62.41      1.35 o
  -4   5  11       31.20       24.42      0.87 o
  -3   5  11       28.22       29.98      0.85 o
  -2   5  11      102.13       94.50      1.75 o
  -1   5  11       25.00       23.65      0.88 o
   0   5  11       63.00       61.87      1.52 o
   1   5  11       19.42       16.91      1.01 o
   2   5  11       89.85       93.22      2.58 o
   3   5  11        8.92       12.21      1.01 o
   4   5  11        0.18       -0.04      0.61 o
  -7   6  11       16.27       15.83      0.71 o
  -6   6  11        1.66        2.07      0.41 o
  -5   6  11       19.22       13.16      0.63 o
  -4   6  11        0.16        0.01      0.30 o
  -3   6  11      102.34       99.33      1.90 o
  -2   6  11        9.09        6.25      0.51 o
  -1   6  11        0.07        0.67      0.42 o
   0   6  11        2.00        2.05      0.44 o
   1   6  11        0.00       -0.32      0.56 o
   2   6  11        0.08        0.48      0.56 o
   3   6  11       38.60       39.55      1.57 o
  -6   7  11       13.50       12.28      0.69 o
  -5   7  11       11.40       11.28      0.64 o
  -4   7  11        3.17        2.84      0.43 o
  -3   7  11        0.07        0.42      0.35 o
  -2   7  11       68.81       68.06      1.68 o
  -1   7  11        4.39        6.21      0.60 o
   0   7  11        0.16        0.28      0.57 o
   1   7  11       22.14       23.81      1.17 o
   2   7  11       18.95       17.09      1.58 o
  -5   8  11       19.92       20.38      0.91 o
  -4   8  11       32.85       28.92      1.12 o
  -3   8  11       22.41       18.83      0.85 o
  -2   8  11        0.30       -0.11      0.42 o
  -1   8  11       41.49       43.46      1.31 o
   0   8  11        8.03       10.38      0.76 o
   1   8  11       25.51       29.72      1.34 o
  -3   9  11        0.29        0.08      0.35 o
  -2   9  11       16.47       19.02      0.88 o
  -1   9  11       19.07       22.50      1.08 o
  -8   0  12        0.98       -0.26      0.49 o
  -7   0  12       11.81       17.09      0.95 o
  -6   0  12       44.09       44.93      1.56 o
  -5   0  12      273.77      267.87      6.28 o
  -4   0  12      287.10      285.74      6.11 o
  -3   0  12       44.84       46.59      1.51 o
  -2   0  12       61.41       71.25      1.96 o
  -1   0  12        0.68        0.63      0.63 o
   0   0  12      124.74      118.78      4.36 o
   1   0  12       10.05       13.59      0.90 o
   2   0  12       41.92       38.29      1.35 o
   3   0  12       22.87       25.62      1.12 o
   4   0  12       75.80       73.89      3.01 o
  -8   1  12        9.45       10.86      0.65 o
  -7   1  12       45.46       46.48      1.15 o
  -6   1  12      127.42      124.49      2.21 o
  -5   1  12      153.74      155.34      2.59 o
  -4   1  12      321.44      327.27      4.83 o
  -3   1  12       56.84       51.45      1.02 o
  -2   1  12       40.50       44.95      0.92 o
  -1   1  12      120.37      109.93      2.22 o
   0   1  12        0.31        0.28      0.39 o
   1   1  12        0.12        0.14      0.48 o
   2   1  12        1.14        2.19      0.48 o
   3   1  12       50.54       53.38      1.40 o
   4   1  12       19.31       19.94      0.91 o
  -8   2  12       17.00       14.66      0.67 o
  -7   2  12        1.46        1.42      0.37 o
  -6   2  12       59.02       52.05      1.20 o
  -5   2  12        2.05        1.14      0.31 o
  -4   2  12       64.40       70.15      1.40 o
  -3   2  12      173.31      173.82      2.49 o
  -2   2  12      174.12      177.27      2.52 o
  -1   2  12        0.22        0.32      0.37 o
   0   2  12       27.14       26.09      1.12 o
   1   2  12        0.02        0.25      0.49 o
   2   2  12      100.90      101.00      2.63 o
   3   2  12        0.57        0.48      0.63 o
   4   2  12       18.97       16.77      1.43 o
  -8   3  12        2.59        1.54      0.45 o
  -7   3  12        5.79        6.59      0.53 o
  -6   3  12        1.68        1.52      0.34 o
  -5   3  12       29.02       27.77      0.73 o
  -4   3  12        0.29        0.77      0.31 o
  -3   3  12       50.63       60.36      1.69 o
  -2   3  12       60.72       66.97      1.56 o
  -1   3  12        8.11       10.57      0.90 o
   0   3  12        8.74        9.84      1.43 o
   1   3  12        3.63        3.64      0.67 o
   2   3  12       31.50       35.83      1.46 o
   3   3  12        9.75        9.88      0.95 o
  -7   4  12        8.81        9.29      0.54 o
  -6   4  12       11.06       10.26      0.63 o
  -5   4  12        3.28        4.12      0.55 o
  -4   4  12        7.25        8.58      0.55 o
  -3   4  12        1.50        0.93      0.33 o
  -2   4  12       19.73       18.38      0.79 o
  -1   4  12       95.74       97.29      2.11 o
   0   4  12      172.90      159.66      5.95 o
   1   4  12       11.14       10.09      0.90 o
   2   4  12       17.06       15.20      1.06 o
   3   4  12        3.12        5.82      0.83 o
  -7   5  12        7.37        4.73      0.62 o
  -6   5  12        5.54        7.23      0.57 o
  -5   5  12       27.36       23.68      0.79 o
  -4   5  12       71.03       72.60      1.53 o
  -3   5  12       40.83       47.18      1.15 o
  -2   5  12       23.98       25.46      1.22 o
  -1   5  12      210.93      201.25      3.73 o
   0   5  12      174.33      184.32      4.76 o
   1   5  12       29.24       27.11      1.34 o
   2   5  12       21.15       22.82      1.23 o
  -6   6  12        0.25        0.21      0.36 o
  -5   6  12       20.56       17.92      0.71 o
  -4   6  12        0.27       -0.25      0.30 o
  -3   6  12       20.54       19.51      0.75 o
  -2   6  12       26.91       22.27      0.88 o
  -1   6  12       21.48       16.79      0.79 o
   0   6  12        9.05        9.03      1.27 o
   1   6  12       90.84       99.49      2.93 o
   2   6  12        9.73       10.88      1.35 o
  -5   7  12       25.51       22.98      0.94 o
  -4   7  12        5.30        8.30      0.74 o
  -3   7  12        7.38        6.77      0.52 o
  -2   7  12        4.35        4.11      0.53 o
  -1   7  12       70.41       72.50      2.35 o
   0   7  12       87.84       98.68      2.75 o
   1   7  12        7.81        7.41      0.90 o
  -3   8  12       12.91       14.46      0.84 o
  -2   8  12        0.40       -0.11      0.42 o
  -1   8  12        2.29        2.82      0.53 o
  -7   1  13        1.86        3.59      0.45 o
  -6   1  13       24.56       26.34      0.83 o
  -5   1  13       19.73       17.76      0.69 o
  -4   1  13        6.31        5.87      0.51 o
  -3   1  13       48.72       46.54      1.30 o
  -2   1  13       26.25       25.20      1.12 o
  -1   1  13        2.82        3.94      0.51 o
   0   1  13       11.20       11.94      0.73 o
   1   1  13       22.41       21.75      1.06 o
   2   1  13        8.22        9.27      0.90 o
  -7   2  13        0.03        0.12      0.40 o
  -6   2  13        0.02        0.10      0.33 o
  -5   2  13        8.32       11.14      0.61 o
  -4   2  13        0.30       -0.03      0.39 o
  -3   2  13        8.13        9.35      0.51 o
  -2   2  13       77.15       73.81      1.74 o
  -1   2  13       44.04       48.98      1.62 o
   0   2  13        7.00        5.53      0.72 o
   1   2  13        0.00        0.55      0.56 o
   2   2  13       10.76       13.63      1.01 o
  -7   3  13        1.09        1.10      0.43 o
  -6   3  13       16.48       15.91      0.67 o
  -5   3  13       44.35       42.18      1.11 o
  -4   3  13      183.64      186.39      3.07 o
  -3   3  13      263.93      263.16      4.05 o
  -2   3  13       67.42       70.05      1.68 o
  -1   3  13        0.21        0.87      0.56 o
   0   3  13        3.79        5.15      0.78 o
   1   3  13       51.22       42.65      1.57 o
   2   3  13       11.65       10.81      1.01 o
  -6   4  13       11.53       13.97      0.67 o
  -5   4  13        8.92        7.73      0.55 o
  -4   4  13       14.12       12.74      0.65 o
  -3   4  13        9.19        8.96      0.70 o
  -2   4  13        6.73        8.21      0.63 o
  -1   4  13       25.16       20.76      1.58 o
   0   4  13      120.24      126.70      3.20 o
   1   4  13        0.09       -0.48      0.53 o
   2   4  13        4.75        5.07      1.03 o
  -6   5  13       33.65       28.36      0.93 o
  -5   5  13        2.28        2.57      0.45 o
  -4   5  13       28.40       27.66      1.08 o
  -3   5  13        0.45        0.67      0.42 o
  -2   5  13       53.61       56.29      1.52 o
  -1   5  13       47.49       55.33      2.14 o
   0   5  13       17.73       16.32      1.12 o
   1   5  13        5.53        7.64      0.90 o
  -4   6  13        2.14        2.74      0.43 o
  -3   6  13        8.21       11.66      0.84 o
  -2   6  13        5.55        6.69      0.63 o
  -1   6  13        0.96        1.51      0.64 o
   0   6  13        6.27        7.97      0.95 o
  -6   0  14       40.60       43.41      1.62 o
  -5   0  14       11.47       12.71      0.95 o
  -4   0  14        5.88        6.46      0.72 o
  -3   0  14       14.67       13.31      1.27 o
  -2   0  14       52.86       62.30      2.70 o
  -1   0  14       14.02       14.42      1.43 o
   0   0  14        2.86        4.44      0.95 o
  -6   1  14        1.32        1.39      0.40 o
  -5   1  14       21.17       30.34      0.93 o
  -4   1  14        6.82        4.91      0.49 o
  -3   1  14       28.28       28.81      1.01 o
  -2   1  14       76.47       63.27      1.91 o
  -1   1  14       71.24       70.09      3.01 o
   0   1  14       21.99       22.98      1.58 o
   1   1  14        5.29        7.92      1.27 o
  -6   2  14       30.77       32.51      0.96 o
  -5   2  14        1.03        0.95      0.40 o
  -4   2  14       96.32      103.40      3.65 o
  -3   2  14       13.19        9.96      0.95 o
  -2   2  14        2.46        2.22      0.95 o
  -1   2  14        1.05        0.40      0.56 o
   0   2  14        5.95        6.20      0.95 o
   1   2  14        0.27        1.27      0.67 o
  -5   3  14        2.19        2.92      0.55 o
  -4   3  14        1.75        0.48      0.63 o
  -3   3  14        9.28       15.08      0.81 o
  -2   3  14        6.25        8.56      1.27 o
  -1   3  14        3.99        2.54      0.67 o
   0   3  14       10.02       11.02      1.01 o
  -4   4  14       10.15       11.11      0.67 o
  -3   4  14        9.19       12.03      0.86 o
  -2   4  14       29.32       27.31      1.29 o
  -1   4  14        0.44        1.78      0.72 o
  -3   5  14       21.13       17.80      1.10 o
  -2   5  14       10.92       11.83      1.01 o
  -3   1  15       11.00        9.82      1.43 o
  -2   1  15       11.57       15.69      1.58 o
 
